# Supplementary material for: Quantification of Lysogeny Caused by Phage Coinfections in Microbial Communities from Biophysical Principles
Source: mSystems. 2020 Sep 15;5(5):e00353-20. doi: 10.1128/mSystems.00353-20 (PMC7498681; doi:10.1128/mSystems.00353-20)
Supplement: DATA SET S1 [file mSystems.00353-20-sd001.csv]

Reference	host	species/condition	phage	d(ml/h)	Ecosystem
Schwartz 1976	E. coli		Lambda	5.93E-08	Gut
Shao and Want	E. coli		lambda	7.98E-08	Gut
Schwartz 1976	E. coli		Lambda	1.21E-07	Gut
Schwartz 1976	E. coli		Lambda	1.72E-07	Gut
Schwartz 1976	E. coli		Lambda	1.95E-07	Gut
Schwartz 1976	E. coli		Lambda	2.56E-07	Gut
Schwartz 1976	E. coli		Lambda	3.35E-07	Gut
Schwartz 1976	E. coli		Lambda	3.92E-07	Gut
Schwartz 1976	E. coli		Lambda	4.00E-07	Gut
Moldovan et al 2007	E. coli		lambda	0.000000432	Gut
Schwartz 1976	E. coli		Lambda	5.02E-07	Gut
Moldovan et al 2007	E. coli		lambda	0.00000054	Gut
Moldovan et al 2007	E. coli		lambda	0.000000576	Gut
Moldovan et al 2007	E. coli		lambda	0.000000576	Gut
Shao and Want	E. coli		lambda	0.000000594	Gut
Schwartz 1976	E. coli		Lambda	6.01E-07	Gut
Schwartz 1976	E. coli		Lambda	6.08E-07	Gut
Schwartz 1976	E. coli		Lambda	6.14E-07	Gut
Schwartz 1976	E. coli		Lambda	6.61E-07	Gut
Moldovan et al 2007	E. coli		lambda	0.00000072	Gut
Moldovan et al 2007	E. coli		lambda	0.00000072	Gut
Schwartz 1976	E. coli		Lambda	7.52E-07	Gut
Schwartz 1976	E. coli		Lambda	7.60E-07	Gut
Moldovan et al 2007	E. coli		lambda	0.000001188	Gut
Joiner et al 2019	E. coli	E. coli static	T4	0.000000126	Gut
Joiner et al 2019	E. coli	E. coli water swimming	T4	0.00000014	Gut
Joiner et al 2019	E. coli	E. coli in mucus	T4	0.000000149	Gut
Joiner et al 2019	E. coli	E. coli water swimming	T4	0.00000028	Gut
Joiner et al 2019	E. coli	E. coli in mucus	T4	0.00000041	Gut
Joiner et al 2019	E. coli	E. coli in mucus	T4 hoc-	0.000000277	Gut
Huang et al 2010	Roseobacter	Roseobacter denitrificans	RDJLU1	7.22E-10	Marine
Avrani etal 2011 Nature	Prochlorococcus	Prochloroccocus (MED4 R5)	P-GSP1	8.62E-10	Marine
Zhang et al 2016	Vibrio	Vibrio parahaemolyticus	OWB	1.06E-08	Marine
Stoddard et al 2007	Synechococcus	WH8018	S-RIM3	1.38E-08	Marine
Stoddard et al 2007	Synechococcus	WH7803	S-RIM6	0.000000018	Marine
Stoddard et al 2007	Synechococcus	WH7803R8	S-RIM6	2.52E-08	Marine
Stoddard et al 2007	Synechococcus	WH7803	S-RIM8	2.52E-08	Marine
Stoddard et al 2007	Synechococcus	WD8018	S-RIM6	2.58E-08	Marine
Son et al 2020	Prochlorococcus		P-HM2	0.000000027	Marine
Deng et al 2012	Pseudoalteromonas	11--68	PSA-HS6	2.78E-08	Marine
Cohen et al 2012	Vibrio	corallilyticus	YC	2.88E-08	Marine
Stoddard et al 2007	Synechococcus	WH7803	S-RIM1	3.00E-08	Marine
Stoddard et al 2007	Synechococcus	WH8018	S-RIM3	3.18E-08	Marine
Stoddard et al 2007	Synechococcus	WH7803R8R21	S-RIM1	0.000000033	Marine
Deng et al 2012	Pseudoalteromonas	11--68	PSA-HS6	3.43E-08	Marine
Stoddard et al 2007	Synechococcus	WH7803R8	S-RIM1	3.66E-08	Marine
Stoddard et al 2007	Synechococcus	WH8101	S-RIM3	0.000000042	Marine
Stoddard et al 2007	Synechococcus	WH8101	S-RIM3	0.000000042	Marine
Stoddard et al 2007	Synechococcus	WH7803	S-RIM7	4.92E-08	Marine
Stoddard et al 2007	Synechococcus	WH7803R4	S-RIM7	5.16E-08	Marine
Stoddard et al 2007	Synechococcus	WH8012	S-RIM7	0.000000057	Marine
Chattopadhyay et al 1987	Vibrio	Vibrio eltor	eltor phage e4	6.12E-08	Marine
Levisohn 1987	Vibrio	Vibrio fisherii	rp-1	6.16E-08	Marine
Stoddard et al 2007	Synechococcus	WH7803R8	S-RIM7	0.000000072	Marine
Stoddard et al 2007	Synechococcus	WH7803R7	S-RIM7	0.000000096	Marine
Waterbury and Valois 1993	Synechococcus	env. Isolate	env. Isolate	1.18E-07	Marine
Mann 2003	Synechococcus	Env. Isolate	siphovirus S-BBS1	0.000000234	Marine
Suttle and Chan 1993	Synechococcus	BBC1	S-BBS1	2.36E-07	Marine
Mann 2003	Synechococcus	Env. Isolate	myovirus S-PM2	0.000000366	Marine
