# Supplementary material for: Quantification of Lysogeny Caused by Phage Coinfections in Microbial Communities from Biophysical Principles
Source: mSystems. 2020 Sep 15;5(5):e00353-20. doi: 10.1128/mSystems.00353-20 (PMC7498681; doi:10.1128/mSystems.00353-20)
Supplement: DATA SET S2 [file mSystems.00353-20-sd002.csv]

Bacterial growth rate (d-1)	Doubling times (h)	Commitment time (h)	Reference	Ecosystem
0.31	53.71	10.74	Kichman 2016	Marine
0.30	55.11	11.02	Kichman 2016	Marine
0.24	68.92	13.78	Kichman 2016	Marine
0.07	225.61	45.12	Kichman 2016	Marine
0.18	93.56	18.71	Kichman 2016	Marine
0.15	109.04	21.81	Kichman 2016	Marine
0.13	125.65	25.13	Kichman 2016	Marine
0.17	97.98	19.60	Kichman 2016	Marine
0.14	118.28	23.66	Kichman 2016	Marine
0.09	183.55	36.71	Kichman 2016	Marine
0.04	415.81	83.16	Kichman 2016	Marine
0.03	508.47	101.69	Kichman 2016	Marine
0.02	907.20	181.44	Kichman 2016	Marine
0.02	939.12	187.82	Kichman 2016	Marine
0.01	1715.71	343.14	Kichman 2016	Marine
0.03	649.56	129.91	Kichman 2016	Marine
0.02	803.99	160.80	Kichman 2016	Marine
0.02	852.93	170.59	Kichman 2016	Marine
0.02	814.01	162.80	Kichman 2016	Marine
0.02	863.43	172.69	Kichman 2016	Marine
0.01	1244.30	248.86	Kichman 2016	Marine
0.01	1144.13	228.83	Kichman 2016	Marine
0.01	1648.91	329.78	Kichman 2016	Marine
0.01	1751.69	350.34	Kichman 2016	Marine
0.01	1948.62	389.72	Kichman 2016	Marine
0.01	2986.40	597.28	Kichman 2016	Marine
0.00	3466.25	693.25	Kichman 2016	Marine
0.01	2290.16	458.03	Kichman 2016	Marine
0.01	1498.61	299.72	Kichman 2016	Marine
0.02	902.27	180.45	Kichman 2016	Marine
0.02	849.95	169.99	Kichman 2016	Marine
0.02	820.11	164.02	Kichman 2016	Marine
0.02	782.53	156.51	Kichman 2016	Marine
0.02	711.57	142.31	Kichman 2016	Marine
0.03	568.03	113.61	Kichman 2016	Marine
0.03	595.15	119.03	Kichman 2016	Marine
0.03	661.68	132.34	Kichman 2016	Marine
0.02	762.64	152.53	Kichman 2016	Marine
0.02	718.39	143.68	Kichman 2016	Marine
0.02	808.56	161.71	Kichman 2016	Marine
0.02	847.93	169.59	Kichman 2016	Marine
0.02	965.64	193.13	Kichman 2016	Marine
0.02	1048.85	209.77	Kichman 2016	Marine
0.02	910.72	182.14	Kichman 2016	Marine
0.02	889.74	177.95	Kichman 2016	Marine
0.03	587.73	117.55	Kichman 2016	Marine
0.03	547.33	109.47	Kichman 2016	Marine
0.03	528.14	105.63	Kichman 2016	Marine
0.04	474.59	94.92	Kichman 2016	Marine
0.04	422.34	84.47	Kichman 2016	Marine
0.04	412.41	82.48	Kichman 2016	Marine
0.04	437.26	87.45	Kichman 2016	Marine
0.04	384.37	76.87	Kichman 2016	Marine
0.05	329.83	65.97	Kichman 2016	Marine
0.05	322.49	64.50	Kichman 2016	Marine
0.05	318.87	63.77	Kichman 2016	Marine
0.06	290.21	58.04	Kichman 2016	Marine
0.06	286.71	57.34	Kichman 2016	Marine
0.07	243.03	48.61	Kichman 2016	Marine
0.08	210.88	42.18	Kichman 2016	Marine
0.09	189.50	37.90	Kichman 2016	Marine
0.07	237.48	47.50	Kichman 2016	Marine
0.07	237.41	47.48	Kichman 2016	Marine
0.12	142.74	28.55	Kichman 2016	Marine
0.12	137.72	27.54	Kichman 2016	Marine
0.10	174.32	34.86	Kichman 2016	Marine
0.08	200.79	40.16	Kichman 2016	Marine
0.09	180.43	36.09	Kichman 2016	Marine
0.09	182.53	36.51	Kichman 2016	Marine
0.08	200.57	40.11	Kichman 2016	Marine
0.09	191.34	38.27	Kichman 2016	Marine
0.07	223.21	44.64	Kichman 2016	Marine
0.06	263.43	52.69	Kichman 2016	Marine
0.07	231.16	46.23	Kichman 2016	Marine
0.06	266.17	53.23	Kichman 2016	Marine
0.06	285.69	57.14	Kichman 2016	Marine
0.05	306.77	61.35	Kichman 2016	Marine
0.05	314.21	62.84	Kichman 2016	Marine
0.05	303.41	60.68	Kichman 2016	Marine
0.04	385.08	77.02	Kichman 2016	Marine
0.04	403.94	80.79	Kichman 2016	Marine
0.04	376.35	75.27	Kichman 2016	Marine
0.04	418.33	83.67	Kichman 2016	Marine
0.04	454.35	90.87	Kichman 2016	Marine
0.03	549.28	109.86	Kichman 2016	Marine
0.08	217.69	43.54	Kichman 2016	Marine
0.08	215.05	43.01	Kichman 2016	Marine
0.08	205.13	41.03	Kichman 2016	Marine
0.08	205.03	41.01	Kichman 2016	Marine
0.08	217.49	43.50	Kichman 2016	Marine
0.07	241.71	48.34	Kichman 2016	Marine
0.07	244.65	48.93	Kichman 2016	Marine
0.08	209.78	41.96	Kichman 2016	Marine
0.07	227.76	45.55	Kichman 2016	Marine
0.07	247.32	49.46	Kichman 2016	Marine
0.06	281.76	56.35	Kichman 2016	Marine
0.06	281.82	56.36	Kichman 2016	Marine
0.06	265.58	53.12	Kichman 2016	Marine
0.06	265.50	53.10	Kichman 2016	Marine
0.06	285.42	57.08	Kichman 2016	Marine
0.10	165.70	33.14	Kichman 2016	Marine
0.10	167.73	33.55	Kichman 2016	Marine
0.09	182.27	36.45	Kichman 2016	Marine
0.09	188.91	37.78	Kichman 2016	Marine
0.09	182.37	36.47	Kichman 2016	Marine
0.10	167.86	33.57	Kichman 2016	Marine
0.13	132.46	26.49	Kichman 2016	Marine
0.13	132.46	26.49	Kichman 2016	Marine
0.14	120.60	24.12	Kichman 2016	Marine
0.13	131.10	26.22	Kichman 2016	Marine
0.12	134.26	26.85	Kichman 2016	Marine
0.13	132.72	26.54	Kichman 2016	Marine
0.15	109.63	21.93	Kichman 2016	Marine
0.15	108.31	21.66	Kichman 2016	Marine
0.16	100.92	20.18	Kichman 2016	Marine
0.17	95.13	19.03	Kichman 2016	Marine
0.17	95.09	19.02	Kichman 2016	Marine
0.19	88.60	17.72	Kichman 2016	Marine
0.20	82.49	16.50	Kichman 2016	Marine
0.18	91.89	18.38	Kichman 2016	Marine
0.17	98.62	19.72	Kichman 2016	Marine
0.20	81.73	16.35	Kichman 2016	Marine
0.23	71.68	14.34	Kichman 2016	Marine
0.26	65.15	13.03	Kichman 2016	Marine
0.20	85.19	17.04	Kichman 2016	Marine
0.15	109.17	21.83	Kichman 2016	Marine
0.17	99.23	19.85	Kichman 2016	Marine
0.15	110.30	22.06	Kichman 2016	Marine
0.13	130.38	26.08	Kichman 2016	Marine
0.11	155.70	31.14	Kichman 2016	Marine
0.12	143.52	28.70	Kichman 2016	Marine
0.15	110.62	22.12	Kichman 2016	Marine
0.15	108.09	21.62	Kichman 2016	Marine
0.16	105.67	21.13	Kichman 2016	Marine
0.13	129.22	25.84	Kichman 2016	Marine
0.12	138.84	27.77	Kichman 2016	Marine
0.11	145.54	29.11	Kichman 2016	Marine
0.12	138.80	27.76	Kichman 2016	Marine
0.11	147.18	29.44	Kichman 2016	Marine
0.10	159.90	31.98	Kichman 2016	Marine
0.09	175.74	35.15	Kichman 2016	Marine
0.08	199.77	39.95	Kichman 2016	Marine
0.09	179.77	35.95	Kichman 2016	Marine
0.10	163.50	32.70	Kichman 2016	Marine
0.09	194.74	38.95	Kichman 2016	Marine
0.10	166.23	33.25	Kichman 2016	Marine
0.05	330.53	66.11	Kichman 2016	Marine
0.05	323.46	64.69	Kichman 2016	Marine
0.04	414.80	82.96	Kichman 2016	Marine
0.04	451.38	90.28	Kichman 2016	Marine
0.04	401.49	80.30	Kichman 2016	Marine
0.04	378.55	75.71	Kichman 2016	Marine
0.05	360.84	72.17	Kichman 2016	Marine
0.04	401.68	80.34	Kichman 2016	Marine
0.04	416.23	83.25	Kichman 2016	Marine
0.04	436.29	87.26	Kichman 2016	Marine
0.03	484.93	96.99	Kichman 2016	Marine
0.03	600.19	120.04	Kichman 2016	Marine
0.02	759.82	151.96	Kichman 2016	Marine
0.02	725.46	145.09	Kichman 2016	Marine
0.02	684.01	136.80	Kichman 2016	Marine
0.02	725.88	145.18	Kichman 2016	Marine
0.02	779.14	155.83	Kichman 2016	Marine
0.02	684.92	136.98	Kichman 2016	Marine
0.02	669.08	133.82	Kichman 2016	Marine
0.03	661.01	132.20	Kichman 2016	Marine
0.02	684.70	136.94	Kichman 2016	Marine
0.02	836.87	167.37	Kichman 2016	Marine
0.02	941.06	188.21	Kichman 2016	Marine
0.02	940.96	188.19	Kichman 2016	Marine
0.02	930.70	186.14	Kichman 2016	Marine
0.02	920.12	184.02	Kichman 2016	Marine
0.02	953.40	190.68	Kichman 2016	Marine
0.02	999.35	199.87	Kichman 2016	Marine
0.01	1249.98	250.00	Kichman 2016	Marine
0.01	1342.10	268.42	Kichman 2016	Marine
0.01	1325.02	265.00	Kichman 2016	Marine
0.01	1149.35	229.87	Kichman 2016	Marine
0.01	1508.72	301.74	Kichman 2016	Marine
0.01	1599.88	319.98	Kichman 2016	Marine
0.01	2124.28	424.86	Kichman 2016	Marine
0.01	1290.19	258.04	Kichman 2016	Marine
0.02	903.13	180.63	Kichman 2016	Marine
0.05	349.15	69.83	Kichman 2016	Marine
0.01	1252.56	250.51	Kichman 2016	Marine
0.01	1296.56	259.31	Kichman 2016	Marine
0.01	1510.88	302.18	Kichman 2016	Marine
0.01	1621.89	324.38	Kichman 2016	Marine
0.01	1603.87	320.77	Kichman 2016	Marine
0.01	1784.37	356.87	Kichman 2016	Marine
0.01	2056.00	411.20	Kichman 2016	Marine
0.01	1298.90	259.78	Kichman 2016	Marine
0.01	2893.62	578.72	Kichman 2016	Marine
0.00	3933.88	786.78	Kichman 2016	Marine
0.00	3979.34	795.87	Kichman 2016	Marine
0.10	7.27	1.45	Gibbons and Kapsimalis 1967	Gut
0.16	4.21	0.84	Gibbons and Kapsimalis 1967	Gut
0.05	13.86	2.77	Heinken et al 2012	Gut
0.11	6.30	1.26	Heinken et al 2012	Gut
0.22	3.15	0.63	Heinken et al 2013	Gut
0.29	2.39	0.48	Heinken et al 2014	Gut
0.14	4.95	0.99	Heinken et al 2015	Gut
	2.91	0.582	Myhrvold et al 2015	Gut
	2.74	0.548	Myhrvold et al 2015	Gut
