# Supplementary material for: Quantification of Lysogeny Caused by Phage Coinfections in Microbial Communities from Biophysical Principles
Source: mSystems. 2020 Sep 15;5(5):e00353-20. doi: 10.1128/mSystems.00353-20 (PMC7498681; doi:10.1128/mSystems.00353-20)
Supplement: DATA SET S3 [file mSystems.00353-20-sd003.csv]

Reference	cells/ml	VLP/ml	Ecosystem
Barr et al 2013	346118	5099073	Animal
Barr et al 2013	1553042	9666642	Animal
Barr et al 2013	2071079	56750659	Animal
Barr et al 2013	2508301	132267113	Animal
Barr et al 2013	3303127	22796382	Animal
Barr et al 2013	3328219	22972717	Animal
Barr et al 2013	3837614	170375185	Animal
Barr et al 2013	4418890	41594667	Animal
Barr et al 2013	5412852	112575929	Animal
Barr et al 2013	7883417	697342854	Animal
Barr et al 2013	12145459	30853422	Animal
Barr et al 2013	12151310	469992241	Animal
Barr et al 2013	13170775	492163692	Animal
Barr et al 2013	16072408	370687872	Animal
Barr et al 2013	66001706	522845232	Animal
Barr et al 2013	67833929	1619361236	Animal
Furlan 2009	58009603	291328192	Animal
Furlan 2009	1232500044	10498499937	Animal
Kim et al 2011	6.58E+09	1.25E+09	Animal
Kim et al 2011	5.95E+09	1.12E+08	Animal
Kim et al 2011	7.09E+09	1.49E+09	Animal
Kim et al 2011	7.65E+09	1.49E+09	Animal
Kim et al 2011	3.98E+09	1.34E+08	Animal
Knowles et al 2016	551478	2771978	Marine
Knowles et al 2016	478719	4982836	Marine
Knowles et al 2016	395779	8982832	Marine
Knowles et al 2016	331426	7773540	Marine
Knowles et al 2016	1447058	6643781	Marine
Knowles et al 2016	720047	5615239	Marine
Knowles et al 2016	849715	3958916	Marine
Knowles et al 2016	954562	3577265	Marine
Knowles et al 2016	1089982	3392633	Marine
Knowles et al 2016	2163277	4732519	Marine
Knowles et al 2016	736330	18052646	Marine
Knowles et al 2016	1218100	9632248	Marine
Knowles et al 2016	908316	8407837	Marine
Knowles et al 2016	362695	3655458	Marine
Knowles et al 2016	1164979	9463944	Marine
Knowles et al 2016	375213	3745185	Marine
Knowles et al 2016	2048634	10598087	Marine
Knowles et al 2016	559786	5746588	Marine
Knowles et al 2016	607472	7148186	Marine
Knowles et al 2016	309173	1884479	Marine
Knowles et al 2016	650074	7034055	Marine
Knowles et al 2016	1747732	9253564	Marine
Knowles et al 2016	515431	6730056	Marine
Knowles et al 2016	363747	2341950	Marine
Knowles et al 2016	523484	4142743	Marine
Knowles et al 2016	602107	3336681	Marine
Knowles et al 2016	1444517	8345820	Marine
Knowles et al 2016	712053	6533358	Marine
Knowles et al 2016	3779357	38609692	Marine
Knowles et al 2016	932176	14211056	Marine
Knowles et al 2016	1065069	9080464	Marine
Knowles et al 2016	1513134	14958220	Marine
Knowles et al 2016	693728	5007570	Marine
Knowles et al 2016	1834514	7571576	Marine
Knowles et al 2016	1222308	5975318	Marine
Knowles et al 2016	596077	5241267	Marine
Knowles et al 2016	633770	4817702	Marine
Knowles et al 2016	1367470	11830522	Marine
Knowles et al 2016	1060261	5521541	Marine
Knowles et al 2016	2468450	8396745	Marine
Knowles et al 2016	846430	4960981	Marine
Knowles et al 2016	577111	2715261	Marine
Knowles et al 2016	1193973	4065961	Marine
Knowles et al 2016	1762239	6359672	Marine
Knowles et al 2016	892884	4877681	Marine
Knowles et al 2016	982475	10105908	Marine
Knowles et al 2016	6113292	26109157	Marine
Knowles et al 2016	426951	3765706	Marine
Knowles et al 2016	461038	3571925	Marine
Knowles et al 2016	1586834	7718203	Marine
Knowles et al 2016	856245	5258643	Marine
Knowles et al 2016	2316810	11368843	Marine
Knowles et al 2016	1006003	5026545	Marine
Knowles et al 2016	564606	4039322	Marine
Knowles et al 2016	1561020	14409242	Marine
Knowles et al 2016	4249676	20742416	Marine
Knowles et al 2016	1577850	10673962	Marine
Knowles et al 2016	869571	10282480	Marine
Knowles et al 2016	1177561	2954980	Marine
Knowles et al 2016	405809	2841290	Marine
Knowles et al 2016	1511022	5747624	Marine
Knowles et al 2016	508109	3708474	Marine
Knowles et al 2016	1124672	5622646	Marine
Knowles et al 2016	1196558	4654697	Marine
Knowles et al 2016	422269	4356180	Marine
Knowles et al 2016	1054547	5842954	Marine
Knowles et al 2016	1515251	5194457	Marine
Knowles et al 2016	930188	3553789	Marine
Knowles et al 2016	667682	4002386	Marine
Knowles et al 2016	1394109	7058063	Marine
Knowles et al 2016	893673	5622646	Marine
Knowles et al 2016	2669351	15419790	Marine
Knowles et al 2016	1714597	8213025	Marine
Knowles et al 2016	913779	9185846	Marine
Knowles et al 2016	673489	3571269	Marine
Knowles et al 2016	1733005	7775645	Marine
Knowles et al 2016	1230807	5943775	Marine
Knowles et al 2016	1485725	8759354	Marine
Knowles et al 2016	1403308	7405049	Marine
Knowles et al 2016	1193013	6831178	Marine
Knowles et al 2016	462161	7261662	Marine
Knowles et al 2016	1341594	6066590	Marine
Knowles et al 2016	1855842	5184158	Marine
Knowles et al 2016	1285422	6065003	Marine
Knowles et al 2016	570895	3295813	Marine
Knowles et al 2016	682840	5475138	Marine
Knowles et al 2016	508783	3771932	Marine
Knowles et al 2016	918810	3898378	Marine
Knowles et al 2016	1828150	15283610	Marine
Knowles et al 2016	2031574	14816259	Marine
Knowles et al 2016	639259	5496502	Marine
Knowles et al 2016	641006	7128785	Marine
Knowles et al 2016	1763247	12486592	Marine
Knowles et al 2016	616113	3813769	Marine
Knowles et al 2016	6750393	29343340	Marine
Knowles et al 2016	492594	4902702	Marine
Knowles et al 2016	493365	2784431	Marine
Knowles et al 2016	1994181	7970036	Marine
Knowles et al 2016	1122377	9373481	Marine
Knowles et al 2016	1162875	6258805	Marine
Knowles et al 2016	858350	4505288	Marine
Knowles et al 2016	1060315	9513384	Marine
Knowles et al 2016	2177081	6832685	Marine
Knowles et al 2016	601687	4309108	Marine
Knowles et al 2016	2129046	6515235	Marine
Knowles et al 2016	1673908	7285794	Marine
Knowles et al 2016	926198	6810001	Marine
Knowles et al 2016	960358	8036337	Marine
Knowles et al 2016	1567977	8042472	Marine
Knowles et al 2016	1278043	8764822	Marine
Knowles et al 2016	840483	6260806	Marine
Knowles et al 2016	1698340	7833079	Marine
Knowles et al 2016	1151554	19234490	Marine
Knowles et al 2016	1406802	11524013	Marine
Knowles et al 2016	1010993	8291321	Marine
Knowles et al 2016	1137824	12413380	Marine
Knowles et al 2016	367711	2972218	Marine
Knowles et al 2016	507461	2747428	Marine
Knowles et al 2016	555701	5452832	Marine
Knowles et al 2016	530655	5249735	Marine
Knowles et al 2016	632749	4656283	Marine
Knowles et al 2016	1942509	11433978	Marine
Knowles et al 2016	1548397	11818980	Marine
Knowles et al 2016	1401131	10908582	Marine
Knowles et al 2016	1188346	5581314	Marine
Knowles et al 2016	809428	4098941	Marine
Knowles et al 2016	1040066	13494996	Marine
Knowles et al 2016	1016410	5631187	Marine
Knowles et al 2016	2507347	13625050	Marine
Knowles et al 2016	1952374	9940015	Marine
Knowles et al 2016	1451470	12444211	Marine
Knowles et al 2016	2828180	12112475	Marine
Knowles et al 2016	2940175	9654073	Marine
Knowles et al 2016	410750	2574513	Marine
Knowles et al 2016	401295	4506814	Marine
Knowles et al 2016	417131	4168319	Marine
Knowles et al 2016	446138	3663274	Marine
Knowles et al 2016	541615	3230354	Marine
Knowles et al 2016	566400	6490973	Marine
Knowles et al 2016	468072	5379204	Marine
Knowles et al 2016	647455	5595133	Marine
Knowles et al 2016	502586	5740000	Marine
Knowles et al 2016	517060	6380973	Marine
Knowles et al 2016	80771	1460796	Marine
Knowles et al 2016	367149	4000885	Marine
Knowles et al 2016	518306	4850851	Marine
Knowles et al 2016	810053	5284468	Marine
Knowles et al 2016	998294	6167838	Marine
Knowles et al 2016	530549	4979408	Marine
Knowles et al 2016	759706	7670944	Marine
Knowles et al 2016	822147	5201381	Marine
Knowles et al 2016	735808	4167351	Marine
Knowles et al 2016	1002598	5890057	Marine
Knowles et al 2016	433199	2995258	Marine
Knowles et al 2016	1072844	9100977	Marine
Knowles et al 2016	883319	4411568	Marine
Knowles et al 2016	327329	2794393	Marine
Knowles et al 2016	424462	5459646	Marine
Knowles et al 2016	578663	6242566	Marine
Knowles et al 2016	571305	7059204	Marine
Knowles et al 2016	497182	5138319	Marine
Knowles et al 2016	541398	5030885	Marine
Knowles et al 2016	404544	3330914	Marine
Knowles et al 2016	1252212	8634845	Marine
Knowles et al 2016	729985	5675750	Marine
Knowles et al 2016	731234	4541521	Marine
Knowles et al 2016	913524	4608948	Marine
Knowles et al 2016	901700	4950251	Marine
Knowles et al 2016	947030	3860969	Marine
Knowles et al 2016	1113724	4784995	Marine
Knowles et al 2016	1259238	5937151	Marine
Knowles et al 2016	657453	4037887	Marine
Knowles et al 2016	742199	2866503	Marine
Knowles et al 2016	597731	5088186	Marine
Knowles et al 2016	660906	7287788	Marine
Knowles et al 2016	566516	7368761	Marine
Knowles et al 2016	393810	5251150	Marine
Knowles et al 2016	956273	11740782	Marine
Knowles et al 2016	704773	4528780	Marine
Knowles et al 2016	824929	7245009	Marine
Knowles et al 2016	892011	5873888	Marine
Knowles et al 2016	816274	6096812	Marine
Knowles et al 2016	549618	5452524	Marine
Knowles et al 2016	565396	5610309	Marine
Knowles et al 2016	831235	4450706	Marine
Knowles et al 2016	1116066	6264065	Marine
Knowles et al 2016	1431753	16941726	Marine
Knowles et al 2016	2341877	12859555	Marine
Knowles et al 2016	1463795	7387557	Marine
Knowles et al 2016	1070267	7500108	Marine
Knowles et al 2016	1656238	11788452	Marine
Knowles et al 2016	2210587	11967235	Marine
Knowles et al 2016	2094317	9421363	Marine
Knowles et al 2016	2737824	11680396	Marine
Knowles et al 2016	1825291	7762255	Marine
Knowles et al 2016	2144650	9773428	Marine
Knowles et al 2016	163435	903462	Marine
Knowles et al 2016	279377	3921947	Marine
Knowles et al 2016	343343	4432212	Marine
Knowles et al 2016	503323	9461239	Marine
Knowles et al 2016	382213	7721858	Marine
Knowles et al 2016	388560	9277345	Marine
Knowles et al 2016	281454	3610531	Marine
Knowles et al 2016	314244	3786726	Marine
Knowles et al 2016	275860	4825929	Marine
Knowles et al 2016	742361	2964933	Marine
Knowles et al 2016	1046318	4402411	Marine
Knowles et al 2016	919092	3635428	Marine
Knowles et al 2016	1262428	4321445	Marine
Knowles et al 2016	628782	3742187	Marine
Knowles et al 2016	832132	3197154	Marine
Knowles et al 2016	2743629	8583432	Marine
Knowles et al 2016	721944	2917742	Marine
Knowles et al 2016	1047034	5453348	Marine
Knowles et al 2016	1281214	10443263	Marine
Knowles et al 2016	801548	7086650	Marine
Knowles et al 2016	2476173	11563011	Marine
Knowles et al 2016	1444259	8104890	Marine
Knowles et al 2016	1022681	13917864	Marine
Knowles et al 2016	679919	3890109	Marine
Knowles et al 2016	865418	4148529	Marine
Knowles et al 2016	543785	2370529	Marine
Knowles et al 2016	1224815	4303664	Marine
Parsons et al 2012	37829	444647	Marine
Parsons et al 2012	38099	681384	Marine
Parsons et al 2012	41206	983360	Marine
Parsons et al 2012	44148	700188	Marine
Parsons et al 2012	49970	1270000	Marine
Parsons et al 2012	50290	1440000	Marine
Parsons et al 2012	51552	1250354	Marine
Parsons et al 2012	54067	1341751	Marine
Parsons et al 2012	56505	1578297	Marine
Parsons et al 2012	59535	790000	Marine
Parsons et al 2012	60745	2060000	Marine
Parsons et al 2012	61595	888232	Marine
Parsons et al 2012	63641	1111673	Marine
Parsons et al 2012	64622	1090656	Marine
Parsons et al 2012	65251	900400	Marine
Parsons et al 2012	66729	630000	Marine
Parsons et al 2012	69634	1200000	Marine
Parsons et al 2012	72295	1200000	Marine
Parsons et al 2012	72873	980000	Marine
Parsons et al 2012	72886	850000	Marine
Parsons et al 2012	73906	820000	Marine
Parsons et al 2012	74493	940000	Marine
Parsons et al 2012	74918	1320000	Marine
Parsons et al 2012	74999	1030000	Marine
Parsons et al 2012	75580	427973	Marine
Parsons et al 2012	75658	960000	Marine
Parsons et al 2012	75952	1020000	Marine
Parsons et al 2012	76922	460000	Marine
Parsons et al 2012	77380	1270000	Marine
Parsons et al 2012	77500	1370000	Marine
Parsons et al 2012	77526	3160000	Marine
Parsons et al 2012	77672	976724	Marine
Parsons et al 2012	77954	1288656	Marine
Parsons et al 2012	77954	975000	Marine
Parsons et al 2012	78007	1410000	Marine
Parsons et al 2012	79119	1400000	Marine
Parsons et al 2012	79351	1590000	Marine
Parsons et al 2012	80623	700000	Marine
Parsons et al 2012	80623	1300000	Marine
Parsons et al 2012	80927	1230000	Marine
Parsons et al 2012	81602	738903	Marine
Parsons et al 2012	81614	1210000	Marine
Parsons et al 2012	81664	1100000	Marine
Parsons et al 2012	82011	1520000	Marine
Parsons et al 2012	82117	1080000	Marine
Parsons et al 2012	82129	1100000	Marine
Parsons et al 2012	83145	610000	Marine
Parsons et al 2012	84093	1200000	Marine
Parsons et al 2012	84672	1000000	Marine
Parsons et al 2012	85134	1200000	Marine
Parsons et al 2012	85202	570000	Marine
Parsons et al 2012	85366	1100000	Marine
Parsons et al 2012	85833	1077692	Marine
Parsons et al 2012	86060	1160000	Marine
Parsons et al 2012	86336	1370000	Marine
Parsons et al 2012	86407	1200000	Marine
Parsons et al 2012	86736	936902	Marine
Parsons et al 2012	87246	730000	Marine
Parsons et al 2012	87248	260000	Marine
Parsons et al 2012	87254	710000	Marine
Parsons et al 2012	87411	981148	Marine
Parsons et al 2012	87679	640000	Marine
Parsons et al 2012	88373	590000	Marine
Parsons et al 2012	88836	1200000	Marine
Parsons et al 2012	89299	590000	Marine
Parsons et al 2012	89303	1200000	Marine
Parsons et al 2012	89308	967874	Marine
Parsons et al 2012	89309	780000	Marine
Parsons et al 2012	89310	873852	Marine
Parsons et al 2012	89573	1470000	Marine
Parsons et al 2012	89634	1157301	Marine
Parsons et al 2012	89707	880000	Marine
Parsons et al 2012	90114	1530000	Marine
Parsons et al 2012	91149	1290000	Marine
Parsons et al 2012	91265	780000	Marine
Parsons et al 2012	91265	1200000	Marine
Parsons et al 2012	91600	771000	Marine
Parsons et al 2012	91929	1100000	Marine
Parsons et al 2012	92005	967000	Marine
Parsons et al 2012	92380	1080000	Marine
Parsons et al 2012	92385	800000	Marine
Parsons et al 2012	92689	1070000	Marine
Parsons et al 2012	93116	1000000	Marine
Parsons et al 2012	93412	640000	Marine
Parsons et al 2012	93506	1300000	Marine
Parsons et al 2012	93578	420000	Marine
Parsons et al 2012	93630	1700000	Marine
Parsons et al 2012	94167	1050000	Marine
Parsons et al 2012	94167	1132690	Marine
Parsons et al 2012	94432	770000	Marine
Parsons et al 2012	94905	1630000	Marine
Parsons et al 2012	96493	693551	Marine
Parsons et al 2012	96757	1510000	Marine
Parsons et al 2012	97281	980000	Marine
Parsons et al 2012	97963	1420000	Marine
Parsons et al 2012	98096	1400000	Marine
Parsons et al 2012	98268	819651	Marine
Parsons et al 2012	98547	990000	Marine
Parsons et al 2012	98715	1419180	Marine
Parsons et al 2012	99015	2020000	Marine
Parsons et al 2012	99212	1240000	Marine
Parsons et al 2012	99362	890000	Marine
Parsons et al 2012	99556	1040000	Marine
Parsons et al 2012	99581	1109461	Marine
Parsons et al 2012	99806	140000	Marine
Parsons et al 2012	100204	1040610	Marine
Parsons et al 2012	100516	888232	Marine
Parsons et al 2012	100534	1400000	Marine
Parsons et al 2012	100787	1030000	Marine
Parsons et al 2012	101522	1738108	Marine
Parsons et al 2012	101619	260000	Marine
Parsons et al 2012	101621	837350	Marine
Parsons et al 2012	101858	1590000	Marine
Parsons et al 2012	102138	990000	Marine
Parsons et al 2012	103115	1702353	Marine
Parsons et al 2012	103259	1240000	Marine
Parsons et al 2012	103500	1040000	Marine
Parsons et al 2012	103668	580000	Marine
Parsons et al 2012	103772	1670000	Marine
Parsons et al 2012	104406	969000	Marine
Parsons et al 2012	104694	1400000	Marine
Parsons et al 2012	104708	1170000	Marine
Parsons et al 2012	105747	1880000	Marine
Parsons et al 2012	106127	1737749	Marine
Parsons et al 2012	106137	1404476	Marine
Parsons et al 2012	106881	840000	Marine
Parsons et al 2012	106881	1290000	Marine
Parsons et al 2012	106881	1560000	Marine
Parsons et al 2012	107317	2000000	Marine
Parsons et al 2012	107459	910000	Marine
Parsons et al 2012	107542	1426972	Marine
Parsons et al 2012	108037	1000000	Marine
Parsons et al 2012	108352	1020000	Marine
Parsons et al 2012	108384	1450000	Marine
Parsons et al 2012	108642	2160000	Marine
Parsons et al 2012	108803	1850000	Marine
Parsons et al 2012	108803	680000	Marine
Parsons et al 2012	108995	1300593	Marine
Parsons et al 2012	109163	1100000	Marine
Parsons et al 2012	109757	240000	Marine
Parsons et al 2012	109834	1030000	Marine
Parsons et al 2012	109839	540000	Marine
Parsons et al 2012	110235	1010000	Marine
Parsons et al 2012	110286	1080000	Marine
Parsons et al 2012	110500	890000	Marine
Parsons et al 2012	110525	1224499	Marine
Parsons et al 2012	110604	1640000	Marine
Parsons et al 2012	111279	1245719	Marine
Parsons et al 2012	111297	1970000	Marine
Parsons et al 2012	111864	1190000	Marine
Parsons et al 2012	111877	660000	Marine
Parsons et al 2012	111882	800000	Marine
Parsons et al 2012	111882	1200000	Marine
Parsons et al 2012	111938	1120000	Marine
Parsons et al 2012	112579	740000	Marine
Parsons et al 2012	112896	2170000	Marine
Parsons et al 2012	112910	1210000	Marine
Parsons et al 2012	113243	1700000	Marine
Parsons et al 2012	113821	1120000	Marine
Parsons et al 2012	114969	670000	Marine
Parsons et al 2012	114986	570000	Marine
Parsons et al 2012	115243	954000	Marine
Parsons et al 2012	116644	1555626	Marine
Parsons et al 2012	116909	1750000	Marine
Parsons et al 2012	117060	1070000	Marine
Parsons et al 2012	117313	1855252	Marine
Parsons et al 2012	117676	1072958	Marine
Parsons et al 2012	118030	830000	Marine
Parsons et al 2012	118102	1200000	Marine
Parsons et al 2012	119071	830000	Marine
Parsons et al 2012	119114	1520000	Marine
Parsons et al 2012	119181	1260000	Marine
Parsons et al 2012	119895	1400000	Marine
Parsons et al 2012	120087	1070000	Marine
Parsons et al 2012	120106	785361	Marine
Parsons et al 2012	120414	1050000	Marine
Parsons et al 2012	121052	1270950	Marine
Parsons et al 2012	121100	1980000	Marine
Parsons et al 2012	121109	670000	Marine
Parsons et al 2012	121571	1190000	Marine
Parsons et al 2012	121695	1159967	Marine
Parsons et al 2012	121959	1310000	Marine
Parsons et al 2012	122827	1030000	Marine
Parsons et al 2012	123111	1860000	Marine
Parsons et al 2012	123673	1912034	Marine
Parsons et al 2012	123833	1239925	Marine
Parsons et al 2012	124116	2260000	Marine
Parsons et al 2012	124187	3120000	Marine
Parsons et al 2012	124190	550000	Marine
Parsons et al 2012	124202	1100000	Marine
Parsons et al 2012	124430	633819	Marine
Parsons et al 2012	124771	1540000	Marine
Parsons et al 2012	125481	1238315	Marine
Parsons et al 2012	125542	1700000	Marine
Parsons et al 2012	125859	1043092	Marine
Parsons et al 2012	126186	980000	Marine
Parsons et al 2012	126236	1530000	Marine
Parsons et al 2012	126246	1360000	Marine
Parsons et al 2012	126442	1350000	Marine
Parsons et al 2012	127233	1730000	Marine
Parsons et al 2012	127265	1250000	Marine
Parsons et al 2012	127283	1080000	Marine
Parsons et al 2012	127537	1930000	Marine
Parsons et al 2012	127735	1870000	Marine
Parsons et al 2012	128289	2090000	Marine
Parsons et al 2012	128627	2000000	Marine
Parsons et al 2012	128753	870000	Marine
Parsons et al 2012	128858	990000	Marine
Parsons et al 2012	128947	1578297	Marine
Parsons et al 2012	129315	710000	Marine
Parsons et al 2012	129337	840668	Marine
Parsons et al 2012	130986	1000000	Marine
Parsons et al 2012	131528	2898093	Marine
Parsons et al 2012	131725	906000	Marine
Parsons et al 2012	131759	1680000	Marine
Parsons et al 2012	132393	1590000	Marine
Parsons et al 2012	132581	2018710	Marine
Parsons et al 2012	132707	2020000	Marine
Parsons et al 2012	132907	2250000	Marine
Parsons et al 2012	132945	2300000	Marine
Parsons et al 2012	133040	1730000	Marine
Parsons et al 2012	133040	1008064	Marine
Parsons et al 2012	133415	2520000	Marine
Parsons et al 2012	133854	606944	Marine
Parsons et al 2012	134412	1240000	Marine
Parsons et al 2012	135103	1808543	Marine
Parsons et al 2012	135170	1170000	Marine
Parsons et al 2012	135466	1080000	Marine
Parsons et al 2012	135482	990000	Marine
Parsons et al 2012	135486	550000	Marine
Parsons et al 2012	135600	1350000	Marine
Parsons et al 2012	135823	1869380	Marine
Parsons et al 2012	136340	1740000	Marine
Parsons et al 2012	136859	1350000	Marine
Parsons et al 2012	137517	1660000	Marine
Parsons et al 2012	137525	2140000	Marine
Parsons et al 2012	137534	1680000	Marine
Parsons et al 2012	137546	1041986	Marine
Parsons et al 2012	137575	1690000	Marine
Parsons et al 2012	137881	1700000	Marine
Parsons et al 2012	138443	2593903	Marine
Parsons et al 2012	138709	1376923	Marine
Parsons et al 2012	139313	1180000	Marine
Parsons et al 2012	139578	1070000	Marine
Parsons et al 2012	139597	1020000	Marine
Parsons et al 2012	139973	1992071	Marine
Parsons et al 2012	140650	1060000	Marine
Parsons et al 2012	141689	1200000	Marine
Parsons et al 2012	142308	2058198	Marine
Parsons et al 2012	143323	1230000	Marine
Parsons et al 2012	143733	1500000	Marine
Parsons et al 2012	143741	1800000	Marine
Parsons et al 2012	143741	2400000	Marine
Parsons et al 2012	144718	1410000	Marine
Parsons et al 2012	144830	1119416	Marine
Parsons et al 2012	145901	1800000	Marine
Parsons et al 2012	145901	1300000	Marine
Parsons et al 2012	145955	1100000	Marine
Parsons et al 2012	146646	1599156	Marine
Parsons et al 2012	146756	1700000	Marine
Parsons et al 2012	146764	1120000	Marine
Parsons et al 2012	146770	1530000	Marine
Parsons et al 2012	146774	1790000	Marine
Parsons et al 2012	147402	1838836	Marine
Parsons et al 2012	147443	750000	Marine
Parsons et al 2012	147712	1830000	Marine
Parsons et al 2012	147789	760000	Marine
Parsons et al 2012	147806	1569616	Marine
Parsons et al 2012	148004	1510000	Marine
Parsons et al 2012	148060	1270000	Marine
Parsons et al 2012	148460	1940000	Marine
Parsons et al 2012	148860	1131583	Marine
Parsons et al 2012	148985	1500000	Marine
Parsons et al 2012	149849	1300000	Marine
Parsons et al 2012	150048	1100000	Marine
Parsons et al 2012	150681	1574870	Marine
Parsons et al 2012	150879	740000	Marine
Parsons et al 2012	151413	1830000	Marine
Parsons et al 2012	152036	1600000	Marine
Parsons et al 2012	152211	290000	Marine
Parsons et al 2012	152976	1060000	Marine
Parsons et al 2012	153116	1461692	Marine
Parsons et al 2012	153827	1280000	Marine
Parsons et al 2012	153837	1520000	Marine
Parsons et al 2012	153943	3640000	Marine
Parsons et al 2012	154205	1500000	Marine
Parsons et al 2012	154506	2190000	Marine
Parsons et al 2012	154980	740000	Marine
Parsons et al 2012	154990	490000	Marine
Parsons et al 2012	155278	1850000	Marine
Parsons et al 2012	155986	3820000	Marine
Parsons et al 2012	156851	1640000	Marine
Parsons et al 2012	157005	1900000	Marine
Parsons et al 2012	157314	2400000	Marine
Parsons et al 2012	157800	1330000	Marine
Parsons et al 2012	158064	1040000	Marine
Parsons et al 2012	158068	1230000	Marine
Parsons et al 2012	158239	1510000	Marine
Parsons et al 2012	159118	1578536	Marine
Parsons et al 2012	159962	2050000	Marine
Parsons et al 2012	160007	1100000	Marine
Parsons et al 2012	160097	1330000	Marine
Parsons et al 2012	160110	1020000	Marine
Parsons et al 2012	160110	1860000	Marine
Parsons et al 2012	160117	960000	Marine
Parsons et al 2012	160252	1794163	Marine
Parsons et al 2012	160707	1900000	Marine
Parsons et al 2012	161007	2260000	Marine
Parsons et al 2012	161136	1570000	Marine
Parsons et al 2012	162123	1797481	Marine
Parsons et al 2012	162152	1290000	Marine
Parsons et al 2012	163175	1680000	Marine
Parsons et al 2012	163184	1700000	Marine
Parsons et al 2012	163465	1460000	Marine
Parsons et al 2012	163564	2050000	Marine
Parsons et al 2012	164193	2060000	Marine
Parsons et al 2012	164667	1170000	Marine
Parsons et al 2012	164716	3100000	Marine
Parsons et al 2012	165241	1100000	Marine
Parsons et al 2012	165366	2173065	Marine
Parsons et al 2012	165979	1650000	Marine
Parsons et al 2012	166275	1440000	Marine
Parsons et al 2012	166447	2300776	Marine
Parsons et al 2012	166717	1249941	Marine
Parsons et al 2012	166807	1700000	Marine
Parsons et al 2012	168110	1500000	Marine
Parsons et al 2012	168321	1300000	Marine
Parsons et al 2012	169323	1480000	Marine
Parsons et al 2012	169329	1494913	Marine
Parsons et al 2012	169353	1110000	Marine
Parsons et al 2012	170049	2165046	Marine
Parsons et al 2012	170362	760000	Marine
Parsons et al 2012	170373	1090000	Marine
Parsons et al 2012	170374	1490000	Marine
Parsons et al 2012	170381	2125637	Marine
Parsons et al 2012	171245	980000	Marine
Parsons et al 2012	171406	1150000	Marine
Parsons et al 2012	172211	2667412	Marine
Parsons et al 2012	172416	1230000	Marine
Parsons et al 2012	173245	2530000	Marine
Parsons et al 2012	173280	1830000	Marine
Parsons et al 2012	174373	1971452	Marine
Parsons et al 2012	174896	2100000	Marine
Parsons et al 2012	174992	1500000	Marine
Parsons et al 2012	175453	2180000	Marine
Parsons et al 2012	176148	4120000	Marine
Parsons et al 2012	176305	1500000	Marine
Parsons et al 2012	176520	1070000	Marine
Parsons et al 2012	176534	1946250	Marine
Parsons et al 2012	177538	1400000	Marine
Parsons et al 2012	177563	370000	Marine
Parsons et al 2012	178336	1720000	Marine
Parsons et al 2012	178561	1570000	Marine
Parsons et al 2012	178575	1480000	Marine
Parsons et al 2012	178599	1820000	Marine
Parsons et al 2012	179056	2250000	Marine
Parsons et al 2012	179181	1270000	Marine
Parsons et al 2012	179214	2200000	Marine
Parsons et al 2012	179747	2195975	Marine
Parsons et al 2012	179831	1700000	Marine
Parsons et al 2012	180511	1600000	Marine
Parsons et al 2012	180756	1700000	Marine
Parsons et al 2012	180851	2883344	Marine
Parsons et al 2012	181622	2600000	Marine
Parsons et al 2012	182673	2140000	Marine
Parsons et al 2012	182930	1900000	Marine
Parsons et al 2012	183701	2330000	Marine
Parsons et al 2012	183709	1610000	Marine
Parsons et al 2012	183714	1580000	Marine
Parsons et al 2012	184145	2030000	Marine
Parsons et al 2012	184703	4200000	Marine
Parsons et al 2012	185354	1500000	Marine
Parsons et al 2012	185575	1940000	Marine
Parsons et al 2012	186622	1450000	Marine
Parsons et al 2012	186787	960000	Marine
Parsons et al 2012	186925	1500000	Marine
Parsons et al 2012	187731	980000	Marine
Parsons et al 2012	187827	1800000	Marine
Parsons et al 2012	188278	4075731	Marine
Parsons et al 2012	188784	930000	Marine
Parsons et al 2012	188867	1339538	Marine
Parsons et al 2012	188925	2690843	Marine
Parsons et al 2012	189144	1340000	Marine
Parsons et al 2012	189847	2160000	Marine
Parsons et al 2012	190225	1946810	Marine
Parsons et al 2012	190225	1324229	Marine
Parsons et al 2012	190318	2200000	Marine
Parsons et al 2012	190872	1520000	Marine
Parsons et al 2012	193999	1401113	Marine
Parsons et al 2012	194230	1500000	Marine
Parsons et al 2012	194997	1320000	Marine
Parsons et al 2012	196008	2550000	Marine
Parsons et al 2012	196710	3188455	Marine
Parsons et al 2012	196914	1440000	Marine
Parsons et al 2012	197771	3700000	Marine
Parsons et al 2012	198030	2800000	Marine
Parsons et al 2012	198338	3700000	Marine
Parsons et al 2012	199101	2020000	Marine
Parsons et al 2012	199122	1810000	Marine
Parsons et al 2012	199592	1700000	Marine
Parsons et al 2012	199937	1340000	Marine
Parsons et al 2012	200138	1551918	Marine
Parsons et al 2012	200207	3223419	Marine
Parsons et al 2012	201143	1950000	Marine
Parsons et al 2012	201255	3230000	Marine
Parsons et al 2012	201724	1620000	Marine
Parsons et al 2012	202965	2500000	Marine
Parsons et al 2012	203201	2120000	Marine
Parsons et al 2012	203236	1010000	Marine
Parsons et al 2012	204508	2000000	Marine
Parsons et al 2012	204627	3140000	Marine
Parsons et al 2012	204816	2300000	Marine
Parsons et al 2012	205028	1760610	Marine
Parsons et al 2012	205433	4000000	Marine
Parsons et al 2012	206667	2400000	Marine
Parsons et al 2012	207536	2280000	Marine
Parsons et al 2012	208047	2320000	Marine
Parsons et al 2012	208722	1180000	Marine
Parsons et al 2012	208738	2220000	Marine
Parsons et al 2012	209409	1300000	Marine
Parsons et al 2012	210246	2410000	Marine
Parsons et al 2012	210354	2020000	Marine
Parsons et al 2012	210898	1408998	Marine
Parsons et al 2012	211276	1008064	Marine
Parsons et al 2012	212201	2298932	Marine
Parsons et al 2012	212562	2144072	Marine
Parsons et al 2012	212922	2940000	Marine
Parsons et al 2012	213452	3010000	Marine
Parsons et al 2012	213474	3100000	Marine
Parsons et al 2012	214003	1530000	Marine
Parsons et al 2012	215304	1100000	Marine
Parsons et al 2012	215488	2380000	Marine
Parsons et al 2012	215612	4100000	Marine
Parsons et al 2012	215921	1300000	Marine
Parsons et al 2012	216461	1700000	Marine
Parsons et al 2012	216537	2700000	Marine
Parsons et al 2012	217245	2500000	Marine
Parsons et al 2012	217435	3000000	Marine
Parsons et al 2012	217605	1310000	Marine
Parsons et al 2012	217701	1420000	Marine
Parsons et al 2012	218867	2089718	Marine
Parsons et al 2012	219005	2500000	Marine
Parsons et al 2012	219407	2455636	Marine
Parsons et al 2012	220648	1672487	Marine
Parsons et al 2012	220652	2000000	Marine
Parsons et al 2012	221103	2212284	Marine
Parsons et al 2012	221699	2262061	Marine
Parsons et al 2012	222690	2370000	Marine
Parsons et al 2012	223658	2000000	Marine
Parsons et al 2012	223724	1340000	Marine
Parsons et al 2012	223727	1030000	Marine
Parsons et al 2012	223940	1700000	Marine
Parsons et al 2012	223940	3000000	Marine
Parsons et al 2012	224126	1160000	Marine
Parsons et al 2012	224301	3889733	Marine
Parsons et al 2012	224492	1500000	Marine
Parsons et al 2012	224753	1390000	Marine
Parsons et al 2012	224866	3390000	Marine
Parsons et al 2012	225517	2000000	Marine
Parsons et al 2012	226394	2240000	Marine
Parsons et al 2012	226404	2722953	Marine
Parsons et al 2012	227025	2300000	Marine
Parsons et al 2012	227770	6290000	Marine
Parsons et al 2012	228876	1200000	Marine
Parsons et al 2012	229040	1602592	Marine
Parsons et al 2012	230215	1760000	Marine
Parsons et al 2012	230597	2040000	Marine
Parsons et al 2012	230611	1871224	Marine
Parsons et al 2012	231343	3100000	Marine
Parsons et al 2012	231524	2530000	Marine
Parsons et al 2012	231656	1220000	Marine
Parsons et al 2012	231966	1210000	Marine
Parsons et al 2012	232358	2526202	Marine
Parsons et al 2012	232886	3300000	Marine
Parsons et al 2012	232886	1900000	Marine
Parsons et al 2012	235045	1900000	Marine
Parsons et al 2012	235049	2150340	Marine
Parsons et al 2012	235353	2900000	Marine
Parsons et al 2012	235353	3300000	Marine
Parsons et al 2012	235581	1660000	Marine
Parsons et al 2012	236340	3563621	Marine
Parsons et al 2012	237288	2165046	Marine
Parsons et al 2012	237781	2600000	Marine
Parsons et al 2012	237853	4557980	Marine
Parsons et al 2012	238260	1320000	Marine
Parsons et al 2012	239053	3420000	Marine
Parsons et al 2012	239096	3560000	Marine
Parsons et al 2012	239128	1300000	Marine
Parsons et al 2012	239988	1420000	Marine
Parsons et al 2012	240554	1530000	Marine
Parsons et al 2012	241564	4999763	Marine
Parsons et al 2012	241625	2600000	Marine
Parsons et al 2012	241744	3766414	Marine
Parsons et al 2012	242072	2927922	Marine
Parsons et al 2012	242126	1080000	Marine
Parsons et al 2012	242464	2000000	Marine
Parsons et al 2012	242756	4100000	Marine
Parsons et al 2012	243393	3410000	Marine
Parsons et al 2012	244250	1900000	Marine
Parsons et al 2012	244536	2100000	Marine
Parsons et al 2012	244806	4298257	Marine
Parsons et al 2012	245292	2890000	Marine
Parsons et al 2012	245555	2690000	Marine
Parsons et al 2012	246048	950000	Marine
Parsons et al 2012	246286	2100000	Marine
Parsons et al 2012	246458	2900000	Marine
Parsons et al 2012	247182	4610000	Marine
Parsons et al 2012	247342	1600000	Marine
Parsons et al 2012	248928	3885871	Marine
Parsons et al 2012	249234	2900000	Marine
Parsons et al 2012	249336	4460000	Marine
Parsons et al 2012	249851	1100000	Marine
Parsons et al 2012	250383	3311052	Marine
Parsons et al 2012	251430	2040000	Marine
Parsons et al 2012	251437	2010000	Marine
Parsons et al 2012	252010	2200000	Marine
Parsons et al 2012	252793	1800000	Marine
Parsons et al 2012	252912	2910000	Marine
Parsons et al 2012	252984	1861960	Marine
Parsons et al 2012	253286	5950000	Marine
Parsons et al 2012	253993	1906157	Marine
Parsons et al 2012	254705	2800000	Marine
Parsons et al 2012	254786	960000	Marine
Parsons et al 2012	255074	4250000	Marine
Parsons et al 2012	255403	2200000	Marine
Parsons et al 2012	255875	2130000	Marine
Parsons et al 2012	256515	2040000	Marine
Parsons et al 2012	256637	1200000	Marine
Parsons et al 2012	256645	1660000	Marine
Parsons et al 2012	256945	2000000	Marine
Parsons et al 2012	257534	4400000	Marine
Parsons et al 2012	257608	2300000	Marine
Parsons et al 2012	258142	2680533	Marine
Parsons et al 2012	258179	2100000	Marine
Parsons et al 2012	258418	2240000	Marine
Parsons et al 2012	258631	3040000	Marine
Parsons et al 2012	259220	2450000	Marine
Parsons et al 2012	261264	2700000	Marine
Parsons et al 2012	261585	3910000	Marine
Parsons et al 2012	261585	3240000	Marine
Parsons et al 2012	261707	1070000	Marine
Parsons et al 2012	262640	3455673	Marine
Parsons et al 2012	262696	3100000	Marine
Parsons et al 2012	263000	3000000	Marine
Parsons et al 2012	263721	2713736	Marine
Parsons et al 2012	263740	2010000	Marine
Parsons et al 2012	263754	1910000	Marine
Parsons et al 2012	264368	2450000	Marine
Parsons et al 2012	264750	2920000	Marine
Parsons et al 2012	264965	2400000	Marine
Parsons et al 2012	265797	2700000	Marine
Parsons et al 2012	266846	2601278	Marine
Parsons et al 2012	267755	2690000	Marine
Parsons et al 2012	268473	2740000	Marine
Parsons et al 2012	268667	1100000	Marine
Parsons et al 2012	270209	2600000	Marine
Parsons et al 2012	270767	3110000	Marine
Parsons et al 2012	271751	1800000	Marine
Parsons et al 2012	271827	5720000	Marine
Parsons et al 2012	272971	1360000	Marine
Parsons et al 2012	273602	2400000	Marine
Parsons et al 2012	274961	4110000	Marine
Parsons et al 2012	275008	2570000	Marine
Parsons et al 2012	275297	1947396	Marine
Parsons et al 2012	276026	3710000	Marine
Parsons et al 2012	277095	3790000	Marine
Parsons et al 2012	277407	3107538	Marine
Parsons et al 2012	277411	2580000	Marine
Parsons et al 2012	278075	4700000	Marine
Parsons et al 2012	279220	2360000	Marine
Parsons et al 2012	279418	4000000	Marine
Parsons et al 2012	279516	2430000	Marine
Parsons et al 2012	279516	1626648	Marine
Parsons et al 2012	279573	2360000	Marine
Parsons et al 2012	279771	3600000	Marine
Parsons et al 2012	281014	1920000	Marine
Parsons et al 2012	281667	3700000	Marine
Parsons et al 2012	282239	1680000	Marine
Parsons et al 2012	283175	2180000	Marine
Parsons et al 2012	286256	2120000	Marine
Parsons et al 2012	290003	1650000	Marine
Parsons et al 2012	290259	3500000	Marine
Parsons et al 2012	290309	2750000	Marine
Parsons et al 2012	290507	6940000	Marine
Parsons et al 2012	291459	2971835	Marine
Parsons et al 2012	292443	2520000	Marine
Parsons et al 2012	293491	1600000	Marine
Parsons et al 2012	295194	2800000	Marine
Parsons et al 2012	295458	1420000	Marine
Parsons et al 2012	295811	2900000	Marine
Parsons et al 2012	296120	2900000	Marine
Parsons et al 2012	296505	3480000	Marine
Parsons et al 2012	296646	2880000	Marine
Parsons et al 2012	297226	5570000	Marine
Parsons et al 2012	297975	1680000	Marine
Parsons et al 2012	298109	2638149	Marine
Parsons et al 2012	298279	3600000	Marine
Parsons et al 2012	298668	1000000	Marine
Parsons et al 2012	300483	2568272	Marine
Parsons et al 2012	301142	3400000	Marine
Parsons et al 2012	301711	1300000	Marine
Parsons et al 2012	302754	1390000	Marine
Parsons et al 2012	303581	2756138	Marine
Parsons et al 2012	304205	2900000	Marine
Parsons et al 2012	304251	9210000	Marine
Parsons et al 2012	305401	1940000	Marine
Parsons et al 2012	306285	1530000	Marine
Parsons et al 2012	307276	3170000	Marine
Parsons et al 2012	307542	1465638	Marine
Parsons et al 2012	307687	5100000	Marine
Parsons et al 2012	307785	4100000	Marine
Parsons et al 2012	310000	1500000	Marine
Parsons et al 2012	310309	2400000	Marine
Parsons et al 2012	311200	2340000	Marine
Parsons et al 2012	311851	3300000	Marine
Parsons et al 2012	312598	2140000	Marine
Parsons et al 2012	312971	3630000	Marine
Parsons et al 2012	312987	1800000	Marine
Parsons et al 2012	313021	1340000	Marine
Parsons et al 2012	313085	2400000	Marine
Parsons et al 2012	314164	3900000	Marine
Parsons et al 2012	314519	4784065	Marine
Parsons et al 2012	316061	2760000	Marine
Parsons et al 2012	316112	2540000	Marine
Parsons et al 2012	317712	2800000	Marine
Parsons et al 2012	317777	3970000	Marine
Parsons et al 2012	318791	2990000	Marine
Parsons et al 2012	319160	2400000	Marine
Parsons et al 2012	320174	2010000	Marine
Parsons et al 2012	320976	3480000	Marine
Parsons et al 2012	321032	3900000	Marine
Parsons et al 2012	321162	5420000	Marine
Parsons et al 2012	321223	1760000	Marine
Parsons et al 2012	321823	4180000	Marine
Parsons et al 2012	322030	4900000	Marine
Parsons et al 2012	322625	2239938	Marine
Parsons et al 2012	322955	2900000	Marine
Parsons et al 2012	323124	2101670	Marine
Parsons et al 2012	323177	2460000	Marine
Parsons et al 2012	324189	2100000	Marine
Parsons et al 2012	324247	4260000	Marine
Parsons et al 2012	324525	3070000	Marine
Parsons et al 2012	324967	2880000	Marine
Parsons et al 2012	325269	3400000	Marine
Parsons et al 2012	326410	1710000	Marine
Parsons et al 2012	328053	4000000	Marine
Parsons et al 2012	328308	2770000	Marine
Parsons et al 2012	328431	1760000	Marine
Parsons et al 2012	328625	2620000	Marine
Parsons et al 2012	328707	4620000	Marine
Parsons et al 2012	329850	3490000	Marine
Parsons et al 2012	330045	1910000	Marine
Parsons et al 2012	330358	2900000	Marine
Parsons et al 2012	331487	1890000	Marine
Parsons et al 2012	332448	3320000	Marine
Parsons et al 2012	332963	3830000	Marine
Parsons et al 2012	333310	2590000	Marine
Parsons et al 2012	333443	3500000	Marine
Parsons et al 2012	334597	1680000	Marine
Parsons et al 2012	335215	3856749	Marine
Parsons et al 2012	336173	2037145	Marine
Parsons et al 2012	336373	4300000	Marine
Parsons et al 2012	338057	4160172	Marine
Parsons et al 2012	339601	4090000	Marine
Parsons et al 2012	339612	3900000	Marine
Parsons et al 2012	339677	3190000	Marine
Parsons et al 2012	340075	2300000	Marine
Parsons et al 2012	340643	2300000	Marine
Parsons et al 2012	340754	4600000	Marine
Parsons et al 2012	341752	2700000	Marine
Parsons et al 2012	342388	6600000	Marine
Parsons et al 2012	342725	3530000	Marine
Parsons et al 2012	343161	5135235	Marine
Parsons et al 2012	346403	2669736	Marine
Parsons et al 2012	347478	2400000	Marine
Parsons et al 2012	347638	3196020	Marine
Parsons et al 2012	347940	3900000	Marine
Parsons et al 2012	348640	2310000	Marine
Parsons et al 2012	348699	3460000	Marine
Parsons et al 2012	349915	2900000	Marine
Parsons et al 2012	351179	2870000	Marine
Parsons et al 2012	351902	1790000	Marine
Parsons et al 2012	352025	2930000	Marine
Parsons et al 2012	352292	3750000	Marine
Parsons et al 2012	353374	4251273	Marine
Parsons et al 2012	353374	6168663	Marine
Parsons et al 2012	354032	2650000	Marine
Parsons et al 2012	354712	2002117	Marine
Parsons et al 2012	354877	3550000	Marine
Parsons et al 2012	355016	2760000	Marine
Parsons et al 2012	355095	3800000	Marine
Parsons et al 2012	355120	2785635	Marine
Parsons et al 2012	356131	3710000	Marine
Parsons et al 2012	356671	2612339	Marine
Parsons et al 2012	358191	3146975	Marine
Parsons et al 2012	358790	3980000	Marine
Parsons et al 2012	359045	4300000	Marine
Parsons et al 2012	359970	2800000	Marine
Parsons et al 2012	360115	2600000	Marine
Parsons et al 2012	360257	2070330	Marine
Parsons et al 2012	360457	2450000	Marine
Parsons et al 2012	362075	2150000	Marine
Parsons et al 2012	362163	1710000	Marine
Parsons et al 2012	362252	3093511	Marine
Parsons et al 2012	363290	1900000	Marine
Parsons et al 2012	364237	4230000	Marine
Parsons et al 2012	364435	1790000	Marine
Parsons et al 2012	365190	4000000	Marine
Parsons et al 2012	365304	2000000	Marine
Parsons et al 2012	365310	2820000	Marine
Parsons et al 2012	365858	1987489	Marine
Parsons et al 2012	366448	2700000	Marine
Parsons et al 2012	366911	4000000	Marine
Parsons et al 2012	366993	4050000	Marine
Parsons et al 2012	367144	5090000	Marine
Parsons et al 2012	367312	4730000	Marine
Parsons et al 2012	367373	3600000	Marine
Parsons et al 2012	367395	2870000	Marine
Parsons et al 2012	367654	1690000	Marine
Parsons et al 2012	367836	4800000	Marine
Parsons et al 2012	368390	2090000	Marine
Parsons et al 2012	368560	2670000	Marine
Parsons et al 2012	369101	3190000	Marine
Parsons et al 2012	370199	4240000	Marine
Parsons et al 2012	370227	3060000	Marine
Parsons et al 2012	370612	3600000	Marine
Parsons et al 2012	371327	1900000	Marine
Parsons et al 2012	371537	4100000	Marine
Parsons et al 2012	372305	3900000	Marine
Parsons et al 2012	373260	3640000	Marine
Parsons et al 2012	373505	3100000	Marine
Parsons et al 2012	373579	3280000	Marine
Parsons et al 2012	375239	3300000	Marine
Parsons et al 2012	375417	1980000	Marine
Parsons et al 2012	375488	5170000	Marine
Parsons et al 2012	377207	3192202	Marine
Parsons et al 2012	377366	4220000	Marine
Parsons et al 2012	377591	3400000	Marine
Parsons et al 2012	378478	4100000	Marine
Parsons et al 2012	379388	2050000	Marine
Parsons et al 2012	379672	3600493	Marine
Parsons et al 2012	379792	1870000	Marine
Parsons et al 2012	380240	2710000	Marine
Parsons et al 2012	380449	4610000	Marine
Parsons et al 2012	380632	1920000	Marine
Parsons et al 2012	380990	3700000	Marine
Parsons et al 2012	381717	3900000	Marine
Parsons et al 2012	381799	2250000	Marine
Parsons et al 2012	382683	3070000	Marine
Parsons et al 2012	383105	3100000	Marine
Parsons et al 2012	383185	4310000	Marine
Parsons et al 2012	384030	3800000	Marine
Parsons et al 2012	384232	8290000	Marine
Parsons et al 2012	384268	1854632	Marine
Parsons et al 2012	384467	4500000	Marine
Parsons et al 2012	385697	4300000	Marine
Parsons et al 2012	386941	1870000	Marine
Parsons et al 2012	387631	4510000	Marine
Parsons et al 2012	388194	3700000	Marine
Parsons et al 2012	388657	4000000	Marine
Parsons et al 2012	388686	4162053	Marine
Parsons et al 2012	389816	2720000	Marine
Parsons et al 2012	389929	1860000	Marine
Parsons et al 2012	390662	4060000	Marine
Parsons et al 2012	391323	4400000	Marine
Parsons et al 2012	391850	3656040	Marine
Parsons et al 2012	392821	3800000	Marine
Parsons et al 2012	392903	2590000	Marine
Parsons et al 2012	393284	4100000	Marine
Parsons et al 2012	393489	1920000	Marine
Parsons et al 2012	393893	2350000	Marine
Parsons et al 2012	393960	4874217	Marine
Parsons et al 2012	393960	1790841	Marine
Parsons et al 2012	395015	3430000	Marine
Parsons et al 2012	395040	10230000	Marine
Parsons et al 2012	395147	2420000	Marine
Parsons et al 2012	395542	3030000	Marine
Parsons et al 2012	395865	2140385	Marine
Parsons et al 2012	396523	4200000	Marine
Parsons et al 2012	396849	3570000	Marine
Parsons et al 2012	398075	1960000	Marine
Parsons et al 2012	398079	2300000	Marine
Parsons et al 2012	398552	2910000	Marine
Parsons et al 2012	398836	8000000	Marine
Parsons et al 2012	399299	3700000	Marine
Parsons et al 2012	399364	3299991	Marine
Parsons et al 2012	399544	3800000	Marine
Parsons et al 2012	399761	4300000	Marine
Parsons et al 2012	399795	3980000	Marine
Parsons et al 2012	399841	3379264	Marine
Parsons et al 2012	399841	3379264	Marine
Parsons et al 2012	400248	10710000	Marine
Parsons et al 2012	400413	4080000	Marine
Parsons et al 2012	400637	2190000	Marine
Parsons et al 2012	400663	2800000	Marine
Parsons et al 2012	401085	2800000	Marine
Parsons et al 2012	401198	4220000	Marine
Parsons et al 2012	401206	3653956	Marine
Parsons et al 2012	401212	1970000	Marine
Parsons et al 2012	402075	4000000	Marine
Parsons et al 2012	403687	5273243	Marine
Parsons et al 2012	403926	4000000	Marine
Parsons et al 2012	404388	4500000	Marine
Parsons et al 2012	404723	2330000	Marine
Parsons et al 2012	405190	3323957	Marine
Parsons et al 2012	405314	3900000	Marine
Parsons et al 2012	405341	3930000	Marine
Parsons et al 2012	405776	4600000	Marine
Parsons et al 2012	406239	2700000	Marine
Parsons et al 2012	406255	2530000	Marine
Parsons et al 2012	407056	2914685	Marine
Parsons et al 2012	407164	4300000	Marine
Parsons et al 2012	407376	3080000	Marine
Parsons et al 2012	407627	6700000	Marine
Parsons et al 2012	408090	4400000	Marine
Parsons et al 2012	408090	1800000	Marine
Parsons et al 2012	408199	6930000	Marine
Parsons et al 2012	408384	2800000	Marine
Parsons et al 2012	408727	3255206	Marine
Parsons et al 2012	409940	3700000	Marine
Parsons et al 2012	410303	3300000	Marine
Parsons et al 2012	410866	3040000	Marine
Parsons et al 2012	411692	3532434	Marine
Parsons et al 2012	411791	4200000	Marine
Parsons et al 2012	411793	2180000	Marine
Parsons et al 2012	411887	4100000	Marine
Parsons et al 2012	411891	3430884	Marine
Parsons et al 2012	413610	2770000	Marine
Parsons et al 2012	413700	1480000	Marine
Parsons et al 2012	414490	3910000	Marine
Parsons et al 2012	414498	4200000	Marine
Parsons et al 2012	414509	4300000	Marine
Parsons et al 2012	414603	2590000	Marine
Parsons et al 2012	414756	3544827	Marine
Parsons et al 2012	415859	2270000	Marine
Parsons et al 2012	416303	1580000	Marine
Parsons et al 2012	416470	4300000	Marine
Parsons et al 2012	417048	3940000	Marine
Parsons et al 2012	417657	2000000	Marine
Parsons et al 2012	417806	2400000	Marine
Parsons et al 2012	418395	3560000	Marine
Parsons et al 2012	418732	5200000	Marine
Parsons et al 2012	419754	2940000	Marine
Parsons et al 2012	420018	4230000	Marine
Parsons et al 2012	420403	2150000	Marine
Parsons et al 2012	421508	2100000	Marine
Parsons et al 2012	421618	3300000	Marine
Parsons et al 2012	422930	4500000	Marine
Parsons et al 2012	423358	3700000	Marine
Parsons et al 2012	423497	4200000	Marine
Parsons et al 2012	423517	3490000	Marine
Parsons et al 2012	423558	2390000	Marine
Parsons et al 2012	423697	3489879	Marine
Parsons et al 2012	423821	5200000	Marine
Parsons et al 2012	423893	3517532	Marine
Parsons et al 2012	424021	2610000	Marine
Parsons et al 2012	424522	4650000	Marine
Parsons et al 2012	424549	2418971	Marine
Parsons et al 2012	424786	1940000	Marine
Parsons et al 2012	425209	5800000	Marine
Parsons et al 2012	425655	4200000	Marine
Parsons et al 2012	425672	3600000	Marine
Parsons et al 2012	427985	4100000	Marine
Parsons et al 2012	428240	2960000	Marine
Parsons et al 2012	428494	4150000	Marine
Parsons et al 2012	428524	2800000	Marine
Parsons et al 2012	428743	2710000	Marine
Parsons et al 2012	428911	4200000	Marine
Parsons et al 2012	429056	2300000	Marine
Parsons et al 2012	429627	2040000	Marine
Parsons et al 2012	429836	4100000	Marine
Parsons et al 2012	430299	3600000	Marine
Parsons et al 2012	430344	2480000	Marine
Parsons et al 2012	430761	3200000	Marine
Parsons et al 2012	430818	4220000	Marine
Parsons et al 2012	431248	10260000	Marine
Parsons et al 2012	431841	4000000	Marine
Parsons et al 2012	431843	3020000	Marine
Parsons et al 2012	432086	2260000	Marine
Parsons et al 2012	432149	3800000	Marine
Parsons et al 2012	432822	3080000	Marine
Parsons et al 2012	432869	4639384	Marine
Parsons et al 2012	432869	2280497	Marine
Parsons et al 2012	432869	2144072	Marine
Parsons et al 2012	433078	2260000	Marine
Parsons et al 2012	433113	1640000	Marine
Parsons et al 2012	433514	3885871	Marine
Parsons et al 2012	433989	2970000	Marine
Parsons et al 2012	434055	3140000	Marine
Parsons et al 2012	434834	3170891	Marine
Parsons et al 2012	434926	3100000	Marine
Parsons et al 2012	435388	3800000	Marine
Parsons et al 2012	435940	2735858	Marine
Parsons et al 2012	436471	2171726	Marine
Parsons et al 2012	436678	4080000	Marine
Parsons et al 2012	437103	2680551	Marine
Parsons et al 2012	437239	5200000	Marine
Parsons et al 2012	437239	3800000	Marine
Parsons et al 2012	437239	4700000	Marine
Parsons et al 2012	437702	3600000	Marine
Parsons et al 2012	437835	1820000	Marine
Parsons et al 2012	438149	2220000	Marine
Parsons et al 2012	438164	4400000	Marine
Parsons et al 2012	438164	3600000	Marine
Parsons et al 2012	438164	3700000	Marine
Parsons et al 2012	438237	2238094	Marine
Parsons et al 2012	438627	3500000	Marine
Parsons et al 2012	439090	2300000	Marine
Parsons et al 2012	439895	4530000	Marine
Parsons et al 2012	440015	5600000	Marine
Parsons et al 2012	440370	3917587	Marine
Parsons et al 2012	440941	9000000	Marine
Parsons et al 2012	441038	3870000	Marine
Parsons et al 2012	441103	5460000	Marine
Parsons et al 2012	441112	3100000	Marine
Parsons et al 2012	441403	3500000	Marine
Parsons et al 2012	441516	6400000	Marine
Parsons et al 2012	441718	3800000	Marine
Parsons et al 2012	441866	4100000	Marine
Parsons et al 2012	442209	2930000	Marine
Parsons et al 2012	442597	2554525	Marine
Parsons et al 2012	442597	4405893	Marine
Parsons et al 2012	442865	4055829	Marine
Parsons et al 2012	443137	6700000	Marine
Parsons et al 2012	443254	3900000	Marine
Parsons et al 2012	443717	9200000	Marine
Parsons et al 2012	444586	3674236	Marine
Parsons et al 2012	445160	1900000	Marine
Parsons et al 2012	445945	3080000	Marine
Parsons et al 2012	446360	3100000	Marine
Parsons et al 2012	447281	2700000	Marine
Parsons et al 2012	447881	4000000	Marine
Parsons et al 2012	448343	4600000	Marine
Parsons et al 2012	448534	2090000	Marine
Parsons et al 2012	448534	4240000	Marine
Parsons et al 2012	448806	3700000	Marine
Parsons et al 2012	448806	3700000	Marine
Parsons et al 2012	449081	4786394	Marine
Parsons et al 2012	449732	4600000	Marine
Parsons et al 2012	449732	3900000	Marine
Parsons et al 2012	450391	2370000	Marine
Parsons et al 2012	451120	7200000	Marine
Parsons et al 2012	451120	4100000	Marine
Parsons et al 2012	451120	4000000	Marine
Parsons et al 2012	451405	2690000	Marine
Parsons et al 2012	451411	3700000	Marine
Parsons et al 2012	451582	3600000	Marine
Parsons et al 2012	452045	4200000	Marine
Parsons et al 2012	452219	3110000	Marine
Parsons et al 2012	453471	3445633	Marine
Parsons et al 2012	453505	2670000	Marine
Parsons et al 2012	453734	6250000	Marine
Parsons et al 2012	454335	4000000	Marine
Parsons et al 2012	454338	3961614	Marine
Parsons et al 2012	454520	3280000	Marine
Parsons et al 2012	454821	2000000	Marine
Parsons et al 2012	454821	3600000	Marine
Parsons et al 2012	455069	2090000	Marine
Parsons et al 2012	455137	3091014	Marine
Parsons et al 2012	455746	3900000	Marine
Parsons et al 2012	456300	2900000	Marine
Parsons et al 2012	456562	4000000	Marine
Parsons et al 2012	456672	4600000	Marine
Parsons et al 2012	456672	3400000	Marine
Parsons et al 2012	456672	4220000	Marine
Parsons et al 2012	456719	3350000	Marine
Parsons et al 2012	457188	5173058	Marine
Parsons et al 2012	457597	1800000	Marine
Parsons et al 2012	458060	4570000	Marine
Parsons et al 2012	458540	3323957	Marine
Parsons et al 2012	459088	2115407	Marine
Parsons et al 2012	459448	5200000	Marine
Parsons et al 2012	459911	2100000	Marine
Parsons et al 2012	460017	3900000	Marine
Parsons et al 2012	460790	3010445	Marine
Parsons et al 2012	461299	2000000	Marine
Parsons et al 2012	461948	2110000	Marine
Parsons et al 2012	462369	4921073	Marine
Parsons et al 2012	462805	2400000	Marine
Parsons et al 2012	463577	3450000	Marine
Parsons et al 2012	463612	3900000	Marine
Parsons et al 2012	463612	3700000	Marine
Parsons et al 2012	463778	2080000	Marine
Parsons et al 2012	464075	3500000	Marine
Parsons et al 2012	464495	1660000	Marine
Parsons et al 2012	464792	3193064	Marine
Parsons et al 2012	465000	4100000	Marine
Parsons et al 2012	465829	2340000	Marine
Parsons et al 2012	465834	3717235	Marine
Parsons et al 2012	465926	4000000	Marine
Parsons et al 2012	466728	3140000	Marine
Parsons et al 2012	467532	2460974	Marine
Parsons et al 2012	467839	2430000	Marine
Parsons et al 2012	467996	2617861	Marine
Parsons et al 2012	468866	3360000	Marine
Parsons et al 2012	469253	3000000	Marine
Parsons et al 2012	469311	4652749	Marine
Parsons et al 2012	469842	3400000	Marine
Parsons et al 2012	469866	2900000	Marine
Parsons et al 2012	470090	4300000	Marine
Parsons et al 2012	470974	4100000	Marine
Parsons et al 2012	471015	5370000	Marine
Parsons et al 2012	471977	3497253	Marine
Parsons et al 2012	472014	5047565	Marine
Parsons et al 2012	472695	4120000	Marine
Parsons et al 2012	472774	2550000	Marine
Parsons et al 2012	472921	2830000	Marine
Parsons et al 2012	473065	2760000	Marine
Parsons et al 2012	473821	2946025	Marine
Parsons et al 2012	473981	2420000	Marine
Parsons et al 2012	474354	2390000	Marine
Parsons et al 2012	474481	3827969	Marine
Parsons et al 2012	474887	1700000	Marine
Parsons et al 2012	475043	2670000	Marine
Parsons et al 2012	475069	2600000	Marine
Parsons et al 2012	475102	3050000	Marine
Parsons et al 2012	475705	3327644	Marine
Parsons et al 2012	476594	4070000	Marine
Parsons et al 2012	476755	3430000	Marine
Parsons et al 2012	477183	3570226	Marine
Parsons et al 2012	477210	4200000	Marine
Parsons et al 2012	477773	1740000	Marine
Parsons et al 2012	477858	3670549	Marine
Parsons et al 2012	477955	4200000	Marine
Parsons et al 2012	478418	5000000	Marine
Parsons et al 2012	478775	3330000	Marine
Parsons et al 2012	479344	4400000	Marine
Parsons et al 2012	479867	2040000	Marine
Parsons et al 2012	480425	4040000	Marine
Parsons et al 2012	480463	5900000	Marine
Parsons et al 2012	480727	3490000	Marine
Parsons et al 2012	480732	3300000	Marine
Parsons et al 2012	481657	3900000	Marine
Parsons et al 2012	482241	1920000	Marine
Parsons et al 2012	482458	1700000	Marine
Parsons et al 2012	482587	3270000	Marine
Parsons et al 2012	482793	2310000	Marine
Parsons et al 2012	482986	3470000	Marine
Parsons et al 2012	484144	5081140	Marine
Parsons et al 2012	484144	4770000	Marine
Parsons et al 2012	484168	3100000	Marine
Parsons et al 2012	484180	5400000	Marine
Parsons et al 2012	484208	5380000	Marine
Parsons et al 2012	484298	2600000	Marine
Parsons et al 2012	485726	4120000	Marine
Parsons et al 2012	485889	4140000	Marine
Parsons et al 2012	486156	4790000	Marine
Parsons et al 2012	487411	1860000	Marine
Parsons et al 2012	487910	2950000	Marine
Parsons et al 2012	488215	2870000	Marine
Parsons et al 2012	488434	2000000	Marine
Parsons et al 2012	489060	5300000	Marine
Parsons et al 2012	489331	3750000	Marine
Parsons et al 2012	489523	2900000	Marine
Parsons et al 2012	489905	4040000	Marine
Parsons et al 2012	489985	7800000	Marine
Parsons et al 2012	490304	2815132	Marine
Parsons et al 2012	490448	6300000	Marine
Parsons et al 2012	490570	4579429	Marine
Parsons et al 2012	491052	3744291	Marine
Parsons et al 2012	491373	4200000	Marine
Parsons et al 2012	491569	3500000	Marine
Parsons et al 2012	491671	2310000	Marine
Parsons et al 2012	491902	2300000	Marine
Parsons et al 2012	493347	4396915	Marine
Parsons et al 2012	493395	3711507	Marine
Parsons et al 2012	493395	5187464	Marine
Parsons et al 2012	493529	3160000	Marine
Parsons et al 2012	493637	3950000	Marine
Parsons et al 2012	493687	2300000	Marine
Parsons et al 2012	494149	3800000	Marine
Parsons et al 2012	494149	4900000	Marine
Parsons et al 2012	494149	5000000	Marine
Parsons et al 2012	494363	4890877	Marine
Parsons et al 2012	495075	5000000	Marine
Parsons et al 2012	496097	1600000	Marine
Parsons et al 2012	496097	2470000	Marine
Parsons et al 2012	496605	2390000	Marine
Parsons et al 2012	496638	3344939	Marine
Parsons et al 2012	496926	2700000	Marine
Parsons et al 2012	497004	5400000	Marine
Parsons et al 2012	497171	6160000	Marine
Parsons et al 2012	498776	4300000	Marine
Parsons et al 2012	498799	4420000	Marine
Parsons et al 2012	499438	4160000	Marine
Parsons et al 2012	499702	4300000	Marine
Parsons et al 2012	499844	4730000	Marine
Parsons et al 2012	499880	6600000	Marine
Parsons et al 2012	500061	2730000	Marine
Parsons et al 2012	500621	2020000	Marine
Parsons et al 2012	500910	2180000	Marine
Parsons et al 2012	500961	8090000	Marine
Parsons et al 2012	502002	3800000	Marine
Parsons et al 2012	502042	5390000	Marine
Parsons et al 2012	502352	3250000	Marine
Parsons et al 2012	502867	5350000	Marine
Parsons et al 2012	503268	2850000	Marine
Parsons et al 2012	503864	7510000	Marine
Parsons et al 2012	504184	3130000	Marine
Parsons et al 2012	504740	3600000	Marine
Parsons et al 2012	504791	3900000	Marine
Parsons et al 2012	505284	4013163	Marine
Parsons et al 2012	505418	4300000	Marine
Parsons et al 2012	505766	4053256	Marine
Parsons et al 2012	505776	3010000	Marine
Parsons et al 2012	505891	3217030	Marine
Parsons et al 2012	506620	3390000	Marine
Parsons et al 2012	507689	2470520	Marine
Parsons et al 2012	507943	2640000	Marine
Parsons et al 2012	508836	3300000	Marine
Parsons et al 2012	508836	4315798	Marine
Parsons et al 2012	509426	1900000	Marine
Parsons et al 2012	509687	4930000	Marine
Parsons et al 2012	510148	4870000	Marine
Parsons et al 2012	510344	4000000	Marine
Parsons et al 2012	510993	2280000	Marine
Parsons et al 2012	511054	2909154	Marine
Parsons et al 2012	511130	4000000	Marine
Parsons et al 2012	512029	2400000	Marine
Parsons et al 2012	513030	3200438	Marine
Parsons et al 2012	513120	7000000	Marine
Parsons et al 2012	513744	3170000	Marine
Parsons et al 2012	514970	3200000	Marine
Parsons et al 2012	515020	2446418	Marine
Parsons et al 2012	515337	5150000	Marine
Parsons et al 2012	516055	2950000	Marine
Parsons et al 2012	517169	2970000	Marine
Parsons et al 2012	517170	1800000	Marine
Parsons et al 2012	517896	4180000	Marine
Parsons et al 2012	518038	5360000	Marine
Parsons et al 2012	518209	3800000	Marine
Parsons et al 2012	520118	1980000	Marine
Parsons et al 2012	520209	2200000	Marine
Parsons et al 2012	521468	3310000	Marine
Parsons et al 2012	522143	2860000	Marine
Parsons et al 2012	522986	2700000	Marine
Parsons et al 2012	523983	3170000	Marine
Parsons et al 2012	524238	2150000	Marine
Parsons et al 2012	524559	2630000	Marine
Parsons et al 2012	524687	4300000	Marine
Parsons et al 2012	524753	4970000	Marine
Parsons et al 2012	525099	5010000	Marine
Parsons et al 2012	526046	4885461	Marine
Parsons et al 2012	526464	7352374	Marine
Parsons et al 2012	527500	840000	Marine
Parsons et al 2012	527981	7510000	Marine
Parsons et al 2012	528388	4000000	Marine
Parsons et al 2012	528914	3500000	Marine
Parsons et al 2012	529314	3900000	Marine
Parsons et al 2012	529924	3670000	Marine
Parsons et al 2012	530518	5700000	Marine
Parsons et al 2012	530635	4720000	Marine
Parsons et al 2012	531112	4110000	Marine
Parsons et al 2012	531609	3480000	Marine
Parsons et al 2012	531764	5730000	Marine
Parsons et al 2012	531782	4045620	Marine
Parsons et al 2012	533585	1690000	Marine
Parsons et al 2012	534246	4098257	Marine
Parsons et al 2012	534574	1860000	Marine
Parsons et al 2012	534615	3570000	Marine
Parsons et al 2012	534804	3490000	Marine
Parsons et al 2012	536088	4538196	Marine
Parsons et al 2012	537168	3220000	Marine
Parsons et al 2012	538259	5500000	Marine
Parsons et al 2012	538567	3500000	Marine
Parsons et al 2012	538567	3600000	Marine
Parsons et al 2012	538666	4120000	Marine
Parsons et al 2012	540851	4560000	Marine
Parsons et al 2012	540961	2353851	Marine
Parsons et al 2012	541344	3600000	Marine
Parsons et al 2012	541806	4000000	Marine
Parsons et al 2012	543113	6140000	Marine
Parsons et al 2012	544020	4590000	Marine
Parsons et al 2012	544597	3510158	Marine
Parsons et al 2012	545275	2540000	Marine
Parsons et al 2012	545970	4600000	Marine
Parsons et al 2012	547436	3199839	Marine
Parsons et al 2012	547834	2560000	Marine
Parsons et al 2012	548747	8100000	Marine
Parsons et al 2012	548789	3043803	Marine
Parsons et al 2012	548896	3220000	Marine
Parsons et al 2012	549528	5390000	Marine
Parsons et al 2012	549653	3480000	Marine
Parsons et al 2012	550491	4230000	Marine
Parsons et al 2012	550597	2000000	Marine
Parsons et al 2012	550627	6800000	Marine
Parsons et al 2012	551177	2500000	Marine
Parsons et al 2012	551905	6320000	Marine
Parsons et al 2012	554634	5020000	Marine
Parsons et al 2012	554822	3680000	Marine
Parsons et al 2012	555868	4402446	Marine
Parsons et al 2012	555966	2094296	Marine
Parsons et al 2012	556083	3551134	Marine
Parsons et al 2012	556147	1800000	Marine
Parsons et al 2012	558362	2990000	Marine
Parsons et al 2012	558440	7280000	Marine
Parsons et al 2012	559167	6880000	Marine
Parsons et al 2012	559560	3882008	Marine
Parsons et al 2012	559866	1820000	Marine
Parsons et al 2012	560385	4600000	Marine
Parsons et al 2012	560406	2370000	Marine
Parsons et al 2012	563108	3982616	Marine
Parsons et al 2012	564481	4490000	Marine
Parsons et al 2012	564663	4630000	Marine
Parsons et al 2012	565810	4521013	Marine
Parsons et al 2012	566351	3190000	Marine
Parsons et al 2012	566438	2300000	Marine
Parsons et al 2012	567431	7390000	Marine
Parsons et al 2012	568287	4300000	Marine
Parsons et al 2012	568512	2987916	Marine
Parsons et al 2012	570289	2860000	Marine
Parsons et al 2012	570332	4640000	Marine
Parsons et al 2012	570915	3640000	Marine
Parsons et al 2012	571586	3680000	Marine
Parsons et al 2012	571755	4690000	Marine
Parsons et al 2012	573395	4662272	Marine
Parsons et al 2012	573733	3847244	Marine
Parsons et al 2012	573800	7120000	Marine
Parsons et al 2012	573916	5730000	Marine
Parsons et al 2012	574327	4140000	Marine
Parsons et al 2012	574457	2890000	Marine
Parsons et al 2012	574457	4470000	Marine
Parsons et al 2012	575522	3500000	Marine
Parsons et al 2012	575731	1410000	Marine
Parsons et al 2012	576758	1520000	Marine
Parsons et al 2012	576964	1500000	Marine
Parsons et al 2012	577135	5760000	Marine
Parsons et al 2012	579396	4010000	Marine
Parsons et al 2012	580691	2460000	Marine
Parsons et al 2012	582060	4300000	Marine
Parsons et al 2012	582767	2990000	Marine
Parsons et al 2012	582985	4300000	Marine
Parsons et al 2012	582985	9600000	Marine
Parsons et al 2012	583042	5290000	Marine
Parsons et al 2012	583820	2430000	Marine
Parsons et al 2012	584559	4395891	Marine
Parsons et al 2012	584746	2050000	Marine
Parsons et al 2012	585558	3470000	Marine
Parsons et al 2012	588538	7100000	Marine
Parsons et al 2012	590676	7150000	Marine
Parsons et al 2012	591127	1440000	Marine
Parsons et al 2012	591210	7760000	Marine
Parsons et al 2012	591825	4000548	Marine
Parsons et al 2012	591958	4560000	Marine
Parsons et al 2012	592442	3000000	Marine
Parsons et al 2012	592831	5350000	Marine
Parsons et al 2012	592960	4540000	Marine
Parsons et al 2012	593175	1820000	Marine
Parsons et al 2012	594669	4050000	Marine
Parsons et al 2012	595478	6300000	Marine
Parsons et al 2012	595533	7285552	Marine
Parsons et al 2012	595766	2570000	Marine
Parsons et al 2012	596095	4600000	Marine
Parsons et al 2012	597009	5400000	Marine
Parsons et al 2012	597282	2442731	Marine
Parsons et al 2012	598254	4100000	Marine
Parsons et al 2012	598313	810000	Marine
Parsons et al 2012	598441	2960000	Marine
Parsons et al 2012	600105	4800000	Marine
Parsons et al 2012	600190	3020000	Marine
Parsons et al 2012	604710	2780000	Marine
Parsons et al 2012	604778	4010000	Marine
Parsons et al 2012	605932	6060000	Marine
Parsons et al 2012	606167	3420000	Marine
Parsons et al 2012	607508	4600000	Marine
Parsons et al 2012	607749	6218938	Marine
Parsons et al 2012	609043	2580000	Marine
Parsons et al 2012	609987	4770000	Marine
Parsons et al 2012	610259	2900000	Marine
Parsons et al 2012	611311	4020000	Marine
Parsons et al 2012	612286	2180000	Marine
Parsons et al 2012	612662	3450000	Marine
Parsons et al 2012	613096	3390000	Marine
Parsons et al 2012	614772	3400000	Marine
Parsons et al 2012	615085	3519376	Marine
Parsons et al 2012	616068	7648302	Marine
Parsons et al 2012	618401	3090000	Marine
Parsons et al 2012	619828	3930000	Marine
Parsons et al 2012	620225	3970000	Marine
Parsons et al 2012	625255	6930000	Marine
Parsons et al 2012	627417	8650000	Marine
Parsons et al 2012	628617	4230000	Marine
Parsons et al 2012	629113	3780000	Marine
Parsons et al 2012	629579	4890000	Marine
Parsons et al 2012	631622	3930000	Marine
Parsons et al 2012	632106	3530000	Marine
Parsons et al 2012	633234	2509099	Marine
Parsons et al 2012	634026	3850000	Marine
Parsons et al 2012	634450	4099077	Marine
Parsons et al 2012	635615	2770000	Marine
Parsons et al 2012	635839	3020000	Marine
Parsons et al 2012	636663	4130000	Marine
Parsons et al 2012	638508	3700000	Marine
Parsons et al 2012	638581	3132226	Marine
Parsons et al 2012	640387	5607355	Marine
Parsons et al 2012	640387	5050000	Marine
Parsons et al 2012	642319	1450000	Marine
Parsons et al 2012	642363	3800000	Marine
Parsons et al 2012	642498	2840000	Marine
Parsons et al 2012	644390	1940000	Marine
Parsons et al 2012	646579	4688199	Marine
Parsons et al 2012	648001	4303042	Marine
Parsons et al 2012	648741	4030000	Marine
Parsons et al 2012	649335	8020000	Marine
Parsons et al 2012	650520	1660000	Marine
Parsons et al 2012	650933	3380000	Marine
Parsons et al 2012	651970	5978593	Marine
Parsons et al 2012	652305	3890000	Marine
Parsons et al 2012	653104	3339299	Marine
Parsons et al 2012	654402	4300000	Marine
Parsons et al 2012	654459	3610000	Marine
Parsons et al 2012	657058	3830000	Marine
Parsons et al 2012	660727	2930000	Marine
Parsons et al 2012	664187	3240000	Marine
Parsons et al 2012	665076	4630000	Marine
Parsons et al 2012	665878	3900000	Marine
Parsons et al 2012	666143	5570000	Marine
Parsons et al 2012	666867	3948250	Marine
Parsons et al 2012	667789	5500000	Marine
Parsons et al 2012	668202	5900000	Marine
Parsons et al 2012	668202	4028790	Marine
Parsons et al 2012	668753	4910000	Marine
Parsons et al 2012	671812	2220000	Marine
Parsons et al 2012	672422	4129598	Marine
Parsons et al 2012	673692	4120000	Marine
Parsons et al 2012	677065	6700000	Marine
Parsons et al 2012	677695	8323720	Marine
Parsons et al 2012	679039	3270000	Marine
Parsons et al 2012	680377	4666113	Marine
Parsons et al 2012	682009	3830000	Marine
Parsons et al 2012	683611	4270000	Marine
Parsons et al 2012	684701	6300000	Marine
Parsons et al 2012	687244	6101840	Marine
Parsons et al 2012	687469	1750000	Marine
Parsons et al 2012	690112	3920000	Marine
Parsons et al 2012	694490	5050000	Marine
Parsons et al 2012	697292	3540000	Marine
Parsons et al 2012	704592	6056129	Marine
Parsons et al 2012	707513	4010000	Marine
Parsons et al 2012	709560	3860000	Marine
Parsons et al 2012	709847	4200000	Marine
Parsons et al 2012	709931	4320000	Marine
Parsons et al 2012	712262	4180000	Marine
Parsons et al 2012	715158	3670000	Marine
Parsons et al 2012	715158	1840000	Marine
Parsons et al 2012	715504	9038208	Marine
Parsons et al 2012	717648	3860000	Marine
Parsons et al 2012	719455	7999597	Marine
Parsons et al 2012	724760	4719540	Marine
Parsons et al 2012	727938	2810110	Marine
Parsons et al 2012	728505	4010000	Marine
Parsons et al 2012	730724	3320000	Marine
Parsons et al 2012	731045	5800000	Marine
Parsons et al 2012	734580	4350000	Marine
Parsons et al 2012	735807	4789596	Marine
Parsons et al 2012	739042	8100000	Marine
Parsons et al 2012	740930	1970000	Marine
Parsons et al 2012	741168	7360011	Marine
Parsons et al 2012	743200	2880000	Marine
Parsons et al 2012	749735	3250000	Marine
Parsons et al 2012	749948	6590000	Marine
Parsons et al 2012	752792	4050000	Marine
Parsons et al 2012	768350	3640000	Marine
Parsons et al 2012	769934	3650000	Marine
Parsons et al 2012	771620	4378480	Marine
Parsons et al 2012	785757	4020000	Marine
Parsons et al 2012	785796	8900000	Marine
Parsons et al 2012	785913	5720000	Marine
Parsons et al 2012	795970	3860763	Marine
Parsons et al 2012	806505	3830000	Marine
Parsons et al 2012	806742	4480000	Marine
Parsons et al 2012	809738	3780000	Marine
Parsons et al 2012	824055	2420000	Marine
Parsons et al 2012	844140	7368751	Marine
Parsons et al 2012	844789	3810000	Marine
Parsons et al 2012	846717	7600000	Marine
Parsons et al 2012	847364	8040000	Marine
Parsons et al 2012	868223	2670000	Marine
Parsons et al 2012	878453	2580000	Marine
Parsons et al 2012	879876	7000000	Marine
Parsons et al 2012	887036	3460000	Marine
Parsons et al 2012	899984	5190000	Marine
Parsons et al 2012	908408	5400000	Marine
Parsons et al 2012	911133	11703468	Marine
Parsons et al 2012	911676	3720000	Marine
Parsons et al 2012	912320	2470000	Marine
Parsons et al 2012	934495	3980000	Marine
Parsons et al 2012	947155	5170000	Marine
Parsons et al 2012	958551	3660000	Marine
Parsons et al 2012	974893	3970000	Marine
Parsons et al 2012	1001286	3710000	Marine
Parsons et al 2012	1009644	3100000	Marine
Parsons et al 2012	1019891	3350000	Marine
Parsons et al 2012	1023041	4200000	Marine
Parsons et al 2012	1156362	2980000	Marine
Parsons et al 2012	1249514	3330000	Marine
Parsons et al 2012	1542458	3430000	Marine
Lepage et al 2008		2.00E+07	Animal
Lepage et al 2008		3.25E+07	Animal
Lepage et al 2008		3.38E+07	Animal
Lepage et al 2008		3.13E+07	Animal
Hoyles et al 2014		4.61E+08	Animal
Hoyles et al 2014		7.09E+08	Animal
Hoyles et al 2014		1.02E+09	Animal
Hoyles et al 2014		7.08E+08	Animal
Hoyles et al 2014		9.71E+08	Animal
Hoyles et al 2014		7.39E+08	Animal
