# Supplementary material for: Quantification of Lysogeny Caused by Phage Coinfections in Microbial Communities from Biophysical Principles
Source: mSystems. 2020 Sep 15;5(5):e00353-20. doi: 10.1128/mSystems.00353-20 (PMC7498681; doi:10.1128/mSystems.00353-20)
Supplement: DATA SET S4 [file mSystems.00353-20-sd004.csv]

Rank	Marine	Gut
1	0.008032	0.01044
2	0.004999415	0.006534378
3	0.003788548	0.004967828
4	0.003111821	0.004089855
5	0.002671334	0.003517198
6	0.002358133	0.003109355
7	0.002122153	0.002801652
8	0.001936913	0.002559833
9	0.001786989	0.002363919
10	0.001662738	0.002201408
11	0.001557798	0.002064044
12	0.001467789	0.00194614
13	0.001389589	0.001843634
14	0.001320907	0.001753549
15	0.00126002	0.001673643
16	0.001205607	0.001602195
17	0.001156636	0.001537861
18	0.001112288	0.001479573
19	0.001071905	0.001426471
20	0.00103495	0.001377857
21	0.001000981	0.001333154
22	0.000969631	0.001291882
23	0.000940593	0.001253639
24	0.000913607	0.001218085
25	0.000888449	0.001184931
26	0.000864932	0.001153927
27	0.00084289	0.00112486
28	0.000822181	0.001097543
29	0.000802682	0.001071814
30	0.000784283	0.00104753
31	0.000766889	0.001024566
32	0.000750414	0.001002811
33	0.000734785	0.000982166
34	0.000719933	0.000962544
35	0.000705799	0.000943866
36	0.000692329	0.000926062
37	0.000679475	0.000909068
38	0.000667193	0.000892826
39	0.000655444	0.000877285
40	0.000644191	0.000862398
41	0.000633402	0.000848123
42	0.000623048	0.000834419
43	0.0006131	0.000821251
44	0.000603534	0.000808587
45	0.000594328	0.000796396
46	0.00058546	0.00078465
47	0.000576911	0.000773326
48	0.000568663	0.000762397
49	0.000560699	0.000751844
50	0.000553004	0.000741646
51	0.000545564	0.000731784
52	0.000538366	0.000722241
53	0.000531397	0.000713001
54	0.000524646	0.000704048
55	0.000518102	0.000695369
56	0.000511756	0.00068695
57	0.000505598	0.00067878
58	0.000499619	0.000670847
59	0.000493811	0.000663139
60	0.000488167	0.000655647
61	0.000482679	0.000648362
62	0.00047734	0.000641274
63	0.000472144	0.000634375
64	0.000467086	0.000627658
65	0.000462159	0.000621114
66	0.000457357	0.000614736
67	0.000452677	0.000608519
68	0.000448113	0.000602455
69	0.000443661	0.000596539
70	0.000439316	0.000590764
71	0.000435074	0.000585127
72	0.000430932	0.00057962
73	0.000426885	0.000574241
74	0.000422931	0.000568984
75	0.000419065	0.000563844
76	0.000415286	0.000558818
77	0.000411589	0.000553902
78	0.000407973	0.000549091
79	0.000404433	0.000544383
80	0.000400968	0.000539774
81	0.000397576	0.00053526
82	0.000394253	0.000530838
83	0.000390998	0.000526506
84	0.000387808	0.000522261
85	0.000384681	0.0005181
86	0.000381616	0.000514019
87	0.00037861	0.000510018
88	0.000375662	0.000506093
89	0.00037277	0.000502242
90	0.000369932	0.000498463
91	0.000367146	0.000494753
92	0.000364412	0.000491111
93	0.000361727	0.000487535
94	0.000359091	0.000484023
95	0.000356501	0.000480573
96	0.000353957	0.000477183
97	0.000351457	0.000473852
98	0.000349	0.000470578
99	0.000346585	0.00046736
100	0.00034421	0.000464195
101	0.000341875	0.000461083
102	0.000339579	0.000458022
103	0.000337321	0.000455012
104	0.000335099	0.000452049
105	0.000332913	0.000449135
106	0.000330761	0.000446266
107	0.000328644	0.000443442
108	0.000326559	0.000440662
109	0.000324507	0.000437925
110	0.000322486	0.00043523
111	0.000320496	0.000432576
112	0.000318536	0.000429961
113	0.000316605	0.000427385
114	0.000314703	0.000424847
115	0.000312829	0.000422346
116	0.000310981	0.000419882
117	0.000309161	0.000417452
118	0.000307366	0.000415057
119	0.000305597	0.000412696
120	0.000303853	0.000410368
121	0.000302133	0.000408073
122	0.000300437	0.000405809
123	0.000298764	0.000403575
124	0.000297114	0.000401372
125	0.000295486	0.000399199
126	0.00029388	0.000397054
127	0.000292295	0.000394938
128	0.000290731	0.00039285
129	0.000289188	0.000390789
130	0.000287665	0.000388754
131	0.000286161	0.000386745
132	0.000284676	0.000384762
133	0.00028321	0.000382804
134	0.000281763	0.000380871
135	0.000280334	0.000378961
136	0.000278922	0.000377075
137	0.000277528	0.000375213
138	0.000276151	0.000373372
139	0.00027479	0.000371554
140	0.000273446	0.000369758
141	0.000272118	0.000367984
142	0.000270806	0.00036623
143	0.000269509	0.000364496
144	0.000268228	0.000362783
145	0.000266961	0.00036109
146	0.000265709	0.000359416
147	0.000264471	0.000357762
148	0.000263248	0.000356126
149	0.000262038	0.000354508
150	0.000260842	0.000352909
151	0.000259659	0.000351327
152	0.000258489	0.000349763
153	0.000257333	0.000348216
154	0.000256188	0.000346686
155	0.000255057	0.000345173
156	0.000253937	0.000343675
157	0.00025283	0.000342194
158	0.000251734	0.000340728
159	0.00025065	0.000339278
160	0.000249578	0.000337843
161	0.000248516	0.000336423
162	0.000247466	0.000335018
163	0.000246426	0.000333627
164	0.000245398	0.000332251
165	0.000244379	0.000330888
166	0.000243372	0.000329539
167	0.000242374	0.000328204
168	0.000241386	0.000326882
169	0.000240408	0.000325574
170	0.00023944	0.000324278
171	0.000238481	0.000322995
172	0.000237532	0.000321724
173	0.000236592	0.000320466
174	0.000235661	0.000319219
175	0.000234739	0.000317985
176	0.000233826	0.000316763
177	0.000232922	0.000315552
178	0.000232026	0.000314352
179	0.000231138	0.000313164
180	0.000230259	0.000311987
181	0.000229388	0.000310821
182	0.000228526	0.000309665
183	0.000227671	0.00030852
184	0.000226824	0.000307386
185	0.000225984	0.000306262
186	0.000225153	0.000305147
187	0.000224328	0.000304043
188	0.000223511	0.000302949
189	0.000222702	0.000301865
190	0.000221899	0.00030079
191	0.000221104	0.000299724
192	0.000220316	0.000298668
193	0.000219534	0.000297621
194	0.00021876	0.000296583
195	0.000217992	0.000295554
196	0.00021723	0.000294534
197	0.000216476	0.000293522
198	0.000215727	0.00029252
199	0.000214985	0.000291525
200	0.000214249	0.000290539
201	0.00021352	0.000289561
202	0.000212796	0.000288591
203	0.000212078	0.000287629
204	0.000211367	0.000286675
205	0.000210661	0.000285729
206	0.000209961	0.000284791
207	0.000209267	0.00028386
208	0.000208578	0.000282937
209	0.000207895	0.000282021
210	0.000207217	0.000281113
211	0.000206545	0.000280211
212	0.000205878	0.000279317
213	0.000205216	0.00027843
214	0.00020456	0.00027755
215	0.000203909	0.000276676
216	0.000203263	0.00027581
217	0.000202621	0.00027495
218	0.000201985	0.000274097
219	0.000201354	0.00027325
220	0.000200727	0.00027241
221	0.000200106	0.000271576
222	0.000199489	0.000270748
223	0.000198876	0.000269927
224	0.000198269	0.000269112
225	0.000197665	0.000268303
226	0.000197067	0.0002675
227	0.000196473	0.000266702
228	0.000195883	0.000265911
229	0.000195297	0.000265126
230	0.000194716	0.000264346
231	0.000194139	0.000263572
232	0.000193566	0.000262803
233	0.000192998	0.00026204
234	0.000192433	0.000261283
235	0.000191873	0.000260531
236	0.000191316	0.000259784
237	0.000190764	0.000259042
238	0.000190215	0.000258306
239	0.00018967	0.000257575
240	0.000189129	0.000256849
241	0.000188592	0.000256128
242	0.000188059	0.000255412
243	0.000187529	0.000254701
244	0.000187003	0.000253995
245	0.000186481	0.000253294
246	0.000185962	0.000252597
247	0.000185447	0.000251905
248	0.000184935	0.000251218
249	0.000184427	0.000250536
250	0.000183922	0.000249858
251	0.00018342	0.000249185
252	0.000182922	0.000248516
253	0.000182427	0.000247851
254	0.000181935	0.000247191
255	0.000181447	0.000246535
256	0.000180962	0.000245884
257	0.00018048	0.000245237
258	0.000180001	0.000244594
259	0.000179526	0.000243955
260	0.000179053	0.00024332
261	0.000178584	0.00024269
262	0.000178117	0.000242063
263	0.000177654	0.000241441
264	0.000177193	0.000240822
265	0.000176735	0.000240207
266	0.000176281	0.000239597
267	0.000175829	0.00023899
268	0.00017538	0.000238386
269	0.000174934	0.000237787
270	0.00017449	0.000237191
271	0.000174049	0.000236599
272	0.000173612	0.000236011
273	0.000173176	0.000235426
274	0.000172744	0.000234845
275	0.000172314	0.000234267
276	0.000171887	0.000233693
277	0.000171462	0.000233122
278	0.00017104	0.000232555
279	0.00017062	0.000231991
280	0.000170203	0.000231431
281	0.000169789	0.000230874
282	0.000169377	0.00023032
283	0.000168967	0.00022977
284	0.00016856	0.000229223
285	0.000168155	0.000228679
286	0.000167753	0.000228138
287	0.000167353	0.0002276
288	0.000166955	0.000227066
289	0.00016656	0.000226534
290	0.000166166	0.000226006
291	0.000165776	0.00022548
292	0.000165387	0.000224958
293	0.000165001	0.000224439
294	0.000164617	0.000223922
295	0.000164235	0.000223409
296	0.000163855	0.000222899
297	0.000163478	0.000222391
298	0.000163102	0.000221886
299	0.000162729	0.000221384
300	0.000162358	0.000220885
301	0.000161989	0.000220389
302	0.000161621	0.000219895
303	0.000161256	0.000219404
304	0.000160893	0.000218916
305	0.000160532	0.000218431
306	0.000160173	0.000217948
307	0.000159816	0.000217468
308	0.000159461	0.00021699
309	0.000159108	0.000216515
310	0.000158757	0.000216043
311	0.000158407	0.000215573
312	0.00015806	0.000215106
313	0.000157714	0.000214641
314	0.000157371	0.000214179
315	0.000157029	0.000213719
316	0.000156689	0.000213261
317	0.00015635	0.000212806
318	0.000156014	0.000212354
319	0.000155679	0.000211903
320	0.000155346	0.000211456
321	0.000155015	0.00021101
322	0.000154686	0.000210567
323	0.000154358	0.000210126
324	0.000154032	0.000209687
325	0.000153708	0.000209251
326	0.000153385	0.000208817
327	0.000153064	0.000208385
328	0.000152745	0.000207955
329	0.000152427	0.000207528
330	0.000152111	0.000207102
331	0.000151796	0.000206679
332	0.000151483	0.000206258
333	0.000151172	0.000205839
334	0.000150862	0.000205422
335	0.000150554	0.000205008
336	0.000150248	0.000204595
337	0.000149943	0.000204184
338	0.000149639	0.000203776
339	0.000149337	0.000203369
340	0.000149036	0.000202965
341	0.000148737	0.000202562
342	0.00014844	0.000202162
343	0.000148143	0.000201763
344	0.000147849	0.000201366
345	0.000147556	0.000200972
346	0.000147264	0.000200579
347	0.000146973	0.000200188
348	0.000146684	0.000199799
349	0.000146397	0.000199412
350	0.00014611	0.000199026
351	0.000145826	0.000198643
352	0.000145542	0.000198261
353	0.00014526	0.000197881
354	0.000144979	0.000197503
355	0.0001447	0.000197127
356	0.000144422	0.000196753
357	0.000144145	0.00019638
358	0.000143869	0.000196009
359	0.000143595	0.00019564
360	0.000143322	0.000195272
361	0.00014305	0.000194906
362	0.00014278	0.000194542
363	0.000142511	0.00019418
364	0.000142243	0.000193819
365	0.000141976	0.00019346
366	0.000141711	0.000193102
367	0.000141446	0.000192746
368	0.000141183	0.000192392
369	0.000140922	0.00019204
370	0.000140661	0.000191689
371	0.000140402	0.000191339
372	0.000140143	0.000190991
373	0.000139886	0.000190645
374	0.00013963	0.0001903
375	0.000139375	0.000189957
376	0.000139122	0.000189615
377	0.000138869	0.000189275
378	0.000138618	0.000188937
379	0.000138368	0.000188599
380	0.000138118	0.000188264
381	0.00013787	0.00018793
382	0.000137623	0.000187597
383	0.000137378	0.000187266
384	0.000137133	0.000186936
385	0.000136889	0.000186607
386	0.000136646	0.000186281
387	0.000136405	0.000185955
388	0.000136164	0.000185631
389	0.000135925	0.000185308
390	0.000135686	0.000184987
391	0.000135449	0.000184667
392	0.000135212	0.000184348
393	0.000134977	0.000184031
394	0.000134742	0.000183715
395	0.000134509	0.000183401
396	0.000134277	0.000183087
397	0.000134045	0.000182776
398	0.000133815	0.000182465
399	0.000133585	0.000182156
400	0.000133357	0.000181848
401	0.000133129	0.000181541
402	0.000132902	0.000181236
403	0.000132677	0.000180932
404	0.000132452	0.000180629
405	0.000132228	0.000180327
406	0.000132005	0.000180027
407	0.000131784	0.000179728
408	0.000131563	0.00017943
409	0.000131342	0.000179133
410	0.000131123	0.000178838
411	0.000130905	0.000178543
412	0.000130687	0.00017825
413	0.000130471	0.000177958
414	0.000130255	0.000177668
415	0.000130041	0.000177378
416	0.000129827	0.00017709
417	0.000129614	0.000176803
418	0.000129401	0.000176517
419	0.00012919	0.000176232
420	0.00012898	0.000175948
421	0.00012877	0.000175665
422	0.000128561	0.000175384
423	0.000128353	0.000175103
424	0.000128146	0.000174824
425	0.00012794	0.000174546
426	0.000127734	0.000174269
427	0.00012753	0.000173993
428	0.000127326	0.000173718
429	0.000127123	0.000173444
430	0.00012692	0.000173171
431	0.000126719	0.0001729
432	0.000126518	0.000172629
433	0.000126318	0.000172359
434	0.000126119	0.000172091
435	0.000125921	0.000171823
436	0.000125723	0.000171557
437	0.000125526	0.000171291
438	0.00012533	0.000171027
439	0.000125135	0.000170763
440	0.00012494	0.000170501
441	0.000124746	0.000170239
442	0.000124553	0.000169979
443	0.000124361	0.000169719
444	0.000124169	0.000169461
445	0.000123978	0.000169203
446	0.000123788	0.000168947
447	0.000123599	0.000168691
448	0.00012341	0.000168437
449	0.000123222	0.000168183
450	0.000123034	0.00016793
451	0.000122848	0.000167678
452	0.000122662	0.000167428
453	0.000122476	0.000167178
454	0.000122292	0.000166929
455	0.000122108	0.00016668
456	0.000121925	0.000166433
457	0.000121742	0.000166187
458	0.00012156	0.000165942
459	0.000121379	0.000165697
460	0.000121199	0.000165454
461	0.000121019	0.000165211
462	0.000120839	0.000164969
463	0.000120661	0.000164728
464	0.000120483	0.000164488
465	0.000120306	0.000164249
466	0.000120129	0.00016401
467	0.000119953	0.000163773
468	0.000119778	0.000163536
469	0.000119603	0.000163301
470	0.000119429	0.000163066
471	0.000119255	0.000162831
472	0.000119082	0.000162598
473	0.00011891	0.000162366
474	0.000118738	0.000162134
475	0.000118567	0.000161903
476	0.000118397	0.000161673
477	0.000118227	0.000161444
478	0.000118058	0.000161216
479	0.000117889	0.000160988
480	0.000117721	0.000160761
481	0.000117554	0.000160535
482	0.000117387	0.00016031
483	0.000117221	0.000160086
484	0.000117055	0.000159862
485	0.00011689	0.000159639
486	0.000116725	0.000159417
487	0.000116561	0.000159196
488	0.000116398	0.000158975
489	0.000116235	0.000158755
490	0.000116073	0.000158536
491	0.000115911	0.000158318
492	0.00011575	0.0001581
493	0.000115589	0.000157883
494	0.000115429	0.000157667
495	0.000115269	0.000157452
496	0.00011511	0.000157237
497	0.000114952	0.000157023
498	0.000114794	0.00015681
499	0.000114637	0.000156597
500	0.00011448	0.000156386
501	0.000114323	0.000156175
502	0.000114167	0.000155964
503	0.000114012	0.000155754
504	0.000113857	0.000155546
505	0.000113703	0.000155337
506	0.000113549	0.00015513
507	0.000113396	0.000154923
508	0.000113243	0.000154716
509	0.000113091	0.000154511
510	0.000112939	0.000154306
511	0.000112788	0.000154102
512	0.000112638	0.000153898
513	0.000112487	0.000153696
514	0.000112338	0.000153493
515	0.000112188	0.000153292
516	0.00011204	0.000153091
517	0.000111891	0.000152891
518	0.000111743	0.000152691
519	0.000111596	0.000152492
520	0.000111449	0.000152294
521	0.000111303	0.000152096
522	0.000111157	0.000151899
523	0.000111012	0.000151703
524	0.000110867	0.000151507
525	0.000110722	0.000151312
526	0.000110578	0.000151117
527	0.000110435	0.000150923
528	0.000110292	0.00015073
529	0.000110149	0.000150537
530	0.000110007	0.000150345
531	0.000109865	0.000150154
532	0.000109724	0.000149963
533	0.000109583	0.000149773
534	0.000109442	0.000149583
535	0.000109302	0.000149394
536	0.000109163	0.000149206
537	0.000109024	0.000149018
538	0.000108885	0.00014883
539	0.000108747	0.000148644
540	0.000108609	0.000148458
541	0.000108472	0.000148272
542	0.000108335	0.000148087
543	0.000108198	0.000147903
544	0.000108062	0.000147719
545	0.000107927	0.000147535
546	0.000107791	0.000147353
547	0.000107657	0.000147171
548	0.000107522	0.000146989
549	0.000107388	0.000146808
550	0.000107255	0.000146627
551	0.000107121	0.000146448
552	0.000106989	0.000146268
553	0.000106856	0.000146089
554	0.000106724	0.000145911
555	0.000106593	0.000145733
556	0.000106461	0.000145556
557	0.000106331	0.000145379
558	0.0001062	0.000145203
559	0.00010607	0.000145027
560	0.000105941	0.000144852
561	0.000105812	0.000144678
562	0.000105683	0.000144504
563	0.000105554	0.00014433
564	0.000105426	0.000144157
565	0.000105299	0.000143985
566	0.000105171	0.000143812
567	0.000105044	0.000143641
568	0.000104918	0.00014347
569	0.000104792	0.000143299
570	0.000104666	0.000143129
571	0.000104541	0.00014296
572	0.000104415	0.000142791
573	0.000104291	0.000142622
574	0.000104166	0.000142454
575	0.000104043	0.000142287
576	0.000103919	0.00014212
577	0.000103796	0.000141953
578	0.000103673	0.000141787
579	0.00010355	0.000141622
580	0.000103428	0.000141457
581	0.000103306	0.000141292
582	0.000103185	0.000141128
583	0.000103064	0.000140964
584	0.000102943	0.000140801
585	0.000102823	0.000140638
586	0.000102703	0.000140476
587	0.000102583	0.000140314
588	0.000102464	0.000140153
589	0.000102345	0.000139992
590	0.000102226	0.000139831
591	0.000102108	0.000139671
592	0.00010199	0.000139512
593	0.000101872	0.000139353
594	0.000101755	0.000139194
595	0.000101638	0.000139036
596	0.000101521	0.000138878
597	0.000101405	0.000138721
598	0.000101288	0.000138564
599	0.000101173	0.000138408
600	0.000101057	0.000138252
601	0.000100942	0.000138096
602	0.000100828	0.000137941
603	0.000100713	0.000137786
604	0.000100599	0.000137632
605	0.000100485	0.000137478
606	0.000100372	0.000137325
607	0.000100259	0.000137172
608	0.000100146	0.000137019
609	0.000100034	0.000136867
610	9.99E-05	0.000136715
611	9.98E-05	0.000136564
612	9.97E-05	0.000136413
613	9.96E-05	0.000136263
614	9.95E-05	0.000136113
615	9.94E-05	0.000135963
616	9.93E-05	0.000135814
617	9.91E-05	0.000135665
618	9.90E-05	0.000135517
619	9.89E-05	0.000135369
620	9.88E-05	0.000135221
621	9.87E-05	0.000135074
622	9.86E-05	0.000134927
623	9.85E-05	0.00013478
624	9.84E-05	0.000134634
625	9.83E-05	0.000134489
626	9.82E-05	0.000134343
627	9.81E-05	0.000134198
628	9.80E-05	0.000134054
629	9.78E-05	0.00013391
630	9.77E-05	0.000133766
631	9.76E-05	0.000133623
632	9.75E-05	0.00013348
633	9.74E-05	0.000133337
634	9.73E-05	0.000133195
635	9.72E-05	0.000133053
636	9.71E-05	0.000132912
637	9.70E-05	0.000132771
638	9.69E-05	0.00013263
639	9.68E-05	0.00013249
640	9.67E-05	0.00013235
641	9.66E-05	0.00013221
642	9.65E-05	0.000132071
643	9.64E-05	0.000131932
644	9.63E-05	0.000131793
645	9.62E-05	0.000131655
646	9.61E-05	0.000131517
647	9.60E-05	0.00013138
648	9.59E-05	0.000131243
649	9.58E-05	0.000131106
650	9.57E-05	0.00013097
651	9.56E-05	0.000130834
652	9.55E-05	0.000130698
653	9.54E-05	0.000130563
654	9.53E-05	0.000130428
655	9.52E-05	0.000130293
656	9.51E-05	0.000130159
657	9.50E-05	0.000130025
658	9.49E-05	0.000129891
659	9.48E-05	0.000129758
660	9.47E-05	0.000129625
661	9.46E-05	0.000129492
662	9.45E-05	0.00012936
663	9.44E-05	0.000129228
664	9.43E-05	0.000129097
665	9.42E-05	0.000128965
666	9.41E-05	0.000128834
667	9.40E-05	0.000128704
668	9.39E-05	0.000128574
669	9.38E-05	0.000128444
670	9.37E-05	0.000128314
671	9.36E-05	0.000128185
672	9.35E-05	0.000128056
673	9.34E-05	0.000127927
674	9.33E-05	0.000127799
675	9.32E-05	0.000127671
676	9.31E-05	0.000127543
677	9.30E-05	0.000127416
678	9.30E-05	0.000127289
679	9.29E-05	0.000127162
680	9.28E-05	0.000127035
681	9.27E-05	0.000126909
682	9.26E-05	0.000126783
683	9.25E-05	0.000126658
684	9.24E-05	0.000126533
685	9.23E-05	0.000126408
686	9.22E-05	0.000126283
687	9.21E-05	0.000126159
688	9.20E-05	0.000126035
689	9.19E-05	0.000125911
690	9.18E-05	0.000125788
691	9.18E-05	0.000125665
692	9.17E-05	0.000125542
693	9.16E-05	0.000125419
694	9.15E-05	0.000125297
695	9.14E-05	0.000125175
696	9.13E-05	0.000125054
697	9.12E-05	0.000124932
698	9.11E-05	0.000124811
699	9.10E-05	0.000124691
700	9.09E-05	0.00012457
701	9.09E-05	0.00012445
702	9.08E-05	0.00012433
703	9.07E-05	0.000124211
704	9.06E-05	0.000124091
705	9.05E-05	0.000123972
706	9.04E-05	0.000123854
707	9.03E-05	0.000123735
708	9.02E-05	0.000123617
709	9.02E-05	0.000123499
710	9.01E-05	0.000123381
711	9.00E-05	0.000123264
712	8.99E-05	0.000123147
713	8.98E-05	0.00012303
714	8.97E-05	0.000122914
715	8.96E-05	0.000122798
716	8.95E-05	0.000122682
717	8.95E-05	0.000122566
718	8.94E-05	0.00012245
719	8.93E-05	0.000122335
720	8.92E-05	0.00012222
721	8.91E-05	0.000122106
722	8.90E-05	0.000121991
723	8.90E-05	0.000121877
724	8.89E-05	0.000121764
725	8.88E-05	0.00012165
726	8.87E-05	0.000121537
727	8.86E-05	0.000121424
728	8.85E-05	0.000121311
729	8.85E-05	0.000121198
730	8.84E-05	0.000121086
731	8.83E-05	0.000120974
732	8.82E-05	0.000120862
733	8.81E-05	0.000120751
734	8.80E-05	0.00012064
735	8.80E-05	0.000120529
736	8.79E-05	0.000120418
737	8.78E-05	0.000120307
738	8.77E-05	0.000120197
739	8.76E-05	0.000120087
740	8.76E-05	0.000119978
741	8.75E-05	0.000119868
742	8.74E-05	0.000119759
743	8.73E-05	0.00011965
744	8.72E-05	0.000119541
745	8.72E-05	0.000119433
746	8.71E-05	0.000119324
747	8.70E-05	0.000119216
748	8.69E-05	0.000119109
749	8.68E-05	0.000119001
750	8.68E-05	0.000118894
751	8.67E-05	0.000118787
752	8.66E-05	0.00011868
753	8.65E-05	0.000118573
754	8.64E-05	0.000118467
755	8.64E-05	0.000118361
756	8.63E-05	0.000118255
757	8.62E-05	0.000118149
758	8.61E-05	0.000118044
759	8.60E-05	0.000117939
760	8.60E-05	0.000117834
761	8.59E-05	0.000117729
762	8.58E-05	0.000117625
763	8.57E-05	0.000117521
764	8.57E-05	0.000117417
765	8.56E-05	0.000117313
766	8.55E-05	0.000117209
767	8.54E-05	0.000117106
768	8.54E-05	0.000117003
769	8.53E-05	0.0001169
770	8.52E-05	0.000116797
771	8.51E-05	0.000116695
772	8.51E-05	0.000116593
773	8.50E-05	0.000116491
774	8.49E-05	0.000116389
775	8.48E-05	0.000116287
776	8.48E-05	0.000116186
777	8.47E-05	0.000116085
778	8.46E-05	0.000115984
779	8.45E-05	0.000115883
780	8.45E-05	0.000115783
781	8.44E-05	0.000115683
782	8.43E-05	0.000115583
783	8.42E-05	0.000115483
784	8.42E-05	0.000115383
785	8.41E-05	0.000115284
786	8.40E-05	0.000115185
787	8.39E-05	0.000115086
788	8.39E-05	0.000114987
789	8.38E-05	0.000114888
790	8.37E-05	0.00011479
791	8.37E-05	0.000114692
792	8.36E-05	0.000114594
793	8.35E-05	0.000114496
794	8.34E-05	0.000114399
795	8.34E-05	0.000114302
796	8.33E-05	0.000114205
797	8.32E-05	0.000114108
798	8.31E-05	0.000114011
799	8.31E-05	0.000113914
800	8.30E-05	0.000113818
801	8.29E-05	0.000113722
802	8.29E-05	0.000113626
803	8.28E-05	0.000113531
804	8.27E-05	0.000113435
805	8.27E-05	0.00011334
806	8.26E-05	0.000113245
807	8.25E-05	0.00011315
808	8.24E-05	0.000113055
809	8.24E-05	0.000112961
810	8.23E-05	0.000112866
811	8.22E-05	0.000112772
812	8.22E-05	0.000112678
813	8.21E-05	0.000112585
814	8.20E-05	0.000112491
815	8.20E-05	0.000112398
816	8.19E-05	0.000112305
817	8.18E-05	0.000112212
818	8.18E-05	0.000112119
819	8.17E-05	0.000112026
820	8.16E-05	0.000111934
821	8.15E-05	0.000111842
822	8.15E-05	0.00011175
823	8.14E-05	0.000111658
824	8.13E-05	0.000111566
825	8.13E-05	0.000111475
826	8.12E-05	0.000111384
827	8.11E-05	0.000111293
828	8.11E-05	0.000111202
829	8.10E-05	0.000111111
830	8.09E-05	0.000111021
831	8.09E-05	0.00011093
832	8.08E-05	0.00011084
833	8.07E-05	0.00011075
834	8.07E-05	0.00011066
835	8.06E-05	0.000110571
836	8.05E-05	0.000110481
837	8.05E-05	0.000110392
838	8.04E-05	0.000110303
839	8.03E-05	0.000110214
840	8.03E-05	0.000110125
841	8.02E-05	0.000110037
842	8.02E-05	0.000109949
843	8.01E-05	0.00010986
844	8.00E-05	0.000109772
845	8.00E-05	0.000109685
846	7.99E-05	0.000109597
847	7.98E-05	0.000109509
848	7.98E-05	0.000109422
849	7.97E-05	0.000109335
850	7.96E-05	0.000109248
851	7.96E-05	0.000109161
852	7.95E-05	0.000109075
853	7.94E-05	0.000108988
854	7.94E-05	0.000108902
855	7.93E-05	0.000108816
856	7.93E-05	0.00010873
857	7.92E-05	0.000108644
858	7.91E-05	0.000108558
859	7.91E-05	0.000108473
860	7.90E-05	0.000108388
861	7.89E-05	0.000108302
862	7.89E-05	0.000108218
863	7.88E-05	0.000108133
864	7.87E-05	0.000108048
865	7.87E-05	0.000107964
866	7.86E-05	0.000107879
867	7.86E-05	0.000107795
868	7.85E-05	0.000107711
869	7.84E-05	0.000107627
870	7.84E-05	0.000107544
871	7.83E-05	0.00010746
872	7.83E-05	0.000107377
873	7.82E-05	0.000107294
874	7.81E-05	0.000107211
875	7.81E-05	0.000107128
876	7.80E-05	0.000107045
877	7.79E-05	0.000106963
878	7.79E-05	0.00010688
879	7.78E-05	0.000106798
880	7.78E-05	0.000106716
881	7.77E-05	0.000106634
882	7.76E-05	0.000106553
883	7.76E-05	0.000106471
884	7.75E-05	0.000106389
885	7.75E-05	0.000106308
886	7.74E-05	0.000106227
887	7.73E-05	0.000106146
888	7.73E-05	0.000106065
889	7.72E-05	0.000105985
890	7.72E-05	0.000105904
891	7.71E-05	0.000105824
892	7.71E-05	0.000105744
893	7.70E-05	0.000105663
894	7.69E-05	0.000105584
895	7.69E-05	0.000105504
896	7.68E-05	0.000105424
897	7.68E-05	0.000105345
898	7.67E-05	0.000105265
899	7.66E-05	0.000105186
900	7.66E-05	0.000105107
901	7.65E-05	0.000105028
902	7.65E-05	0.00010495
903	7.64E-05	0.000104871
904	7.63E-05	0.000104793
905	7.63E-05	0.000104714
906	7.62E-05	0.000104636
907	7.62E-05	0.000104558
908	7.61E-05	0.00010448
909	7.61E-05	0.000104403
910	7.60E-05	0.000104325
911	7.59E-05	0.000104248
912	7.59E-05	0.00010417
913	7.58E-05	0.000104093
914	7.58E-05	0.000104016
915	7.57E-05	0.000103939
916	7.57E-05	0.000103863
917	7.56E-05	0.000103786
918	7.56E-05	0.00010371
919	7.55E-05	0.000103633
920	7.54E-05	0.000103557
921	7.54E-05	0.000103481
922	7.53E-05	0.000103405
923	7.53E-05	0.000103329
924	7.52E-05	0.000103254
925	7.52E-05	0.000103178
926	7.51E-05	0.000103103
927	7.50E-05	0.000103028
928	7.50E-05	0.000102953
929	7.49E-05	0.000102878
930	7.49E-05	0.000102803
931	7.48E-05	0.000102728
932	7.48E-05	0.000102654
933	7.47E-05	0.000102579
934	7.47E-05	0.000102505
935	7.46E-05	0.000102431
936	7.46E-05	0.000102357
937	7.45E-05	0.000102283
938	7.44E-05	0.00010221
939	7.44E-05	0.000102136
940	7.43E-05	0.000102062
941	7.43E-05	0.000101989
942	7.42E-05	0.000101916
943	7.42E-05	0.000101843
944	7.41E-05	0.00010177
945	7.41E-05	0.000101697
946	7.40E-05	0.000101624
947	7.40E-05	0.000101552
948	7.39E-05	0.000101479
949	7.39E-05	0.000101407
950	7.38E-05	0.000101335
951	7.37E-05	0.000101263
952	7.37E-05	0.000101191
953	7.36E-05	0.000101119
954	7.36E-05	0.000101048
955	7.35E-05	0.000100976
956	7.35E-05	0.000100905
957	7.34E-05	0.000100833
958	7.34E-05	0.000100762
959	7.33E-05	0.000100691
960	7.33E-05	0.00010062
961	7.32E-05	0.000100549
962	7.32E-05	0.000100479
963	7.31E-05	0.000100408
964	7.31E-05	0.000100338
965	7.30E-05	0.000100267
966	7.30E-05	0.000100197
967	7.29E-05	0.000100127
968	7.29E-05	0.000100057
969	7.28E-05	1.00E-04
970	7.28E-05	9.99E-05
971	7.27E-05	9.98E-05
972	7.27E-05	9.98E-05
973	7.26E-05	9.97E-05
974	7.26E-05	9.96E-05
975	7.25E-05	9.96E-05
976	7.25E-05	9.95E-05
977	7.24E-05	9.94E-05
978	7.23E-05	9.94E-05
979	7.23E-05	9.93E-05
980	7.22E-05	9.92E-05
981	7.22E-05	9.92E-05
982	7.21E-05	9.91E-05
983	7.21E-05	9.90E-05
984	7.20E-05	9.90E-05
985	7.20E-05	9.89E-05
986	7.19E-05	9.88E-05
987	7.19E-05	9.88E-05
988	7.18E-05	9.87E-05
989	7.18E-05	9.86E-05
990	7.17E-05	9.85E-05
991	7.17E-05	9.85E-05
992	7.16E-05	9.84E-05
993	7.16E-05	9.83E-05
994	7.16E-05	9.83E-05
995	7.15E-05	9.82E-05
996	7.15E-05	9.81E-05
997	7.14E-05	9.81E-05
998	7.14E-05	9.80E-05
999	7.13E-05	9.79E-05
1000	7.13E-05	9.79E-05
