# Supplementary material for: Quantification of Lysogeny Caused by Phage Coinfections in Microbial Communities from Biophysical Principles
Source: mSystems. 2020 Sep 15;5(5):e00353-20. doi: 10.1128/mSystems.00353-20 (PMC7498681; doi:10.1128/mSystems.00353-20)
Supplement: DATA SET S5 [file mSystems.00353-20-sd005.csv]

Rank	Marine	Gut
1	0.193379751	0.158815266
2	0.068927111	0.075245208
3	0.039017296	0.050097875
4	0.029871194	0.038683239
5	0.024503957	0.031039346
6	0.021068006	0.026038215
7	0.018612472	0.02287575
8	0.016887035	0.02040126
9	0.015883419	0.018223498
10	0.014232685	0.016519984
11	0.013249854	0.015133173
12	0.012443174	0.013963673
13	0.011764995	0.012940323
14	0.011115637	0.011990868
15	0.010557542	0.011309825
16	0.010165537	0.010595305
17	0.009470344	0.00994535
18	0.008945867	0.009351035
19	0.008563045	0.008832525
20	0.008284982	0.008349035
21	0.007944799	0.007955335
22	0.007586131	0.007503899
23	0.007402233	0.007073388
24	0.007153306	0.00677422
25	0.006927326	0.006473
26	0.006542644	0.006143135
27	0.00631781	0.005881061
28	0.006099941	0.005597679
29	0.005940317	0.005392923
30	0.005758316	0.005217537
31	0.005623974	0.00500349
32	0.005525144	0.004792913
33	0.005418911	0.004640686
34	0.005299587	0.004489588
35	0.005163043	0.004330797
36	0.005041673	0.004190959
37	0.00496508	0.004037135
38	0.004902393	0.003912487
39	0.004654869	0.003774517
40	0.004572033	0.003663388
41	0.004469758	0.003505052
42	0.004341477	0.003395643
43	0.004178427	0.003295559
44	0.004097787	0.00318545
45	0.004039628	0.003093464
46	0.004011446	0.003014288
47	0.003909138	0.002915681
48	0.003818737	0.002800288
49	0.003761392	0.002731268
50	0.003648344	0.002647429
51	0.003613822	0.002577068
52	0.003544507	0.002513861
53	0.003484775	0.002458398
54	0.003399702	0.002374197
55	0.003334834	0.002322304
56	0.003294506	0.002268251
57	0.003222341	0.002208921
58	0.003212024	0.002162481
59	0.003139354	0.002114385
60	0.003087052	0.002068403
61	0.003034028	0.002006747
62	0.002958368	0.001956566
63	0.002893519	0.001904074
64	0.002840941	0.001857179
65	0.002789141	0.001822177
66	0.002757842	0.001785803
67	0.002718888	0.001744874
68	0.002672418	0.001712515
69	0.002630085	0.001681955
70	0.002596503	0.001650346
71	0.002544984	0.001606666
72	0.00248055	0.001570774
73	0.002428095	0.001536329
74	0.002408813	0.001508227
75	0.002375377	0.001479516
76	0.002327235	0.001450158
77	0.002273873	0.001422689
78	0.002242488	0.001397185
79	0.002219756	0.001370085
80	0.00219922	0.001343345
81	0.002170757	0.001322193
82	0.002141158	0.001293453
83	0.002123533	0.001269467
84	0.002099795	0.001245591
85	0.002081541	0.001226838
86	0.002043763	0.001204354
87	0.002017407	0.001182555
88	0.001988593	0.001161933
89	0.001967079	0.001142035
90	0.00191999	0.001126073
91	0.001897358	0.001110966
92	0.001858316	0.00109278
93	0.001842292	0.001075651
94	0.001802063	0.001061647
95	0.001751715	0.001044763
96	0.001735392	0.00102853
97	0.001698784	0.001011685
98	0.00167326	0.000992973
99	0.00167049	0.000979465
100	0.001639526	0.000962396
